# Supplementary material for: The Bostrichidae of the Maltese Islands (Coleoptera)
Source: Zookeys. 2015 Feb 4;(481):69–108. doi: 10.3897/zookeys.481.8294 (PMC4319102; doi:10.3897/zookeys.481.8294)
Supplement: XML Treatment for Lyctus brunneus [file zookeys.481.8294-treatment1.xml]

<!DOCTYPE tp:taxon-treatment
  PUBLIC "-//TaxonX//DTD Taxonomic Treatment Publishing DTD v0 20100105//EN" "tax-treatment-NSO.dtd">
<tp:taxon-treatment xmlns:tp="http://www.plazi.org/taxpub"><tp:treatment-meta><kwd-group><label>Taxon classification</label><kwd><named-content content-type="kingdom">Animalia</named-content></kwd><kwd><named-content content-type="order">Coleoptera</named-content></kwd><kwd><named-content content-type="family">Bostrichidae</named-content></kwd></kwd-group><mixed-citation publication-type="journal"><person-group><name><surname>Nardi</surname><given-names>Gianluca</given-names></name><name><surname>Mifsud</surname><given-names>David</given-names></name></person-group><article-title>The <tp:taxon-name><tp:taxon-name-part taxon-name-part-type="family">Bostrichidae</tp:taxon-name-part></tp:taxon-name> of the Maltese Islands (<tp:taxon-name><tp:taxon-name-part taxon-name-part-type="order">Coleoptera</tp:taxon-name-part></tp:taxon-name>)</article-title><source>Zookeys</source><day>4</day><month>2</month><year>2015</year><volume>2015</volume><issue>481</issue><fpage>69</fpage><lpage>108</lpage><pub-id pub-id-type="doi">10.3897/zookeys.481.8294</pub-id></mixed-citation></tp:treatment-meta><tp:nomenclature><tp:taxon-name>
                            <tp:taxon-name-part taxon-name-part-type="genus">Lyctus</tp:taxon-name-part>
                            <tp:taxon-name-part taxon-name-part-type="species">brunneus</tp:taxon-name-part>
                        </tp:taxon-name><tp:taxon-authority>(Stephens, 1830)</tp:taxon-authority><tp:nomenclature-citation-list><tp:nomenclature-citation><tp:taxon-name><tp:taxon-name-part taxon-name-part-type="genus">Lyctus</tp:taxon-name-part> <tp:taxon-name-part taxon-name-part-type="species">brunneus</tp:taxon-name-part></tp:taxon-name><comment> Steph.: <xref ref-type="bibr" rid="B64">Cameron and Caruana Gatto 1907</xref>: 398.</comment></tp:nomenclature-citation><tp:nomenclature-citation><tp:taxon-name><tp:taxon-name-part taxon-name-part-type="genus">Lyctus</tp:taxon-name-part> (<tp:taxon-name-part taxon-name-part-type="subgenus">Xylotrogus</tp:taxon-name-part>) <tp:taxon-name-part taxon-name-part-type="species">brunneus</tp:taxon-name-part></tp:taxon-name><comment> Steph.: <xref ref-type="bibr" rid="B204">Luigioni 1929</xref>: 642.</comment></tp:nomenclature-citation><tp:nomenclature-citation><tp:taxon-name><tp:taxon-name-part taxon-name-part-type="genus">Lyctus</tp:taxon-name-part> <tp:taxon-name-part taxon-name-part-type="species">brunneus</tp:taxon-name-part></tp:taxon-name><comment> (Stephens, 1830): <xref ref-type="bibr" rid="B225">Nardi 2004a</xref>, <xref ref-type="bibr" rid="B92">Denux and Zagatti 2010</xref>: 366.</comment></tp:nomenclature-citation></tp:nomenclature-citation-list></tp:nomenclature><tp:treatment-sec sec-type="Literature records"><title>Literature records.</title><p><bold>Malta:</bold> Valletta (<xref ref-type="bibr" rid="B64">Cameron and Caruana Gatto 1907</xref>); “Mal.” [= Malta] (<xref ref-type="bibr" rid="B204">Luigioni 1929</xref>); Malta (<xref ref-type="bibr" rid="B225">Nardi 2004a</xref>, <xref ref-type="bibr" rid="B92">Denux and Zagatti 2010</xref>).</p></tp:treatment-sec><tp:treatment-sec sec-type="Material examined"><title>Material examined.</title><p><bold>Malta:</bold> Naxxar, 7.IX.1997, DD, [in human abitation], 2 ♂♂ (CMM); Rabat, Wied ta l-Isqof, 28.VI.2002, PS, [in an agricultural area], 1 ♀ (CNI).</p></tp:treatment-sec><tp:treatment-sec sec-type="Chorotype"><title>Chorotype.</title><p>Cosmopolitan (<xref ref-type="bibr" rid="B48">Borowski 2007</xref>, as <tp:taxon-name><tp:taxon-name-part taxon-name-part-type="genus">Lyctus</tp:taxon-name-part> (<tp:taxon-name-part taxon-name-part-type="subgenus">Xylotrogus</tp:taxon-name-part>) <tp:taxon-name-part taxon-name-part-type="species">brunneus</tp:taxon-name-part></tp:taxon-name>). This species is widespread in the Palaeartic region (cf. <xref ref-type="bibr" rid="B225">Nardi 2004a</xref>, <xref ref-type="bibr" rid="B48">Borowski 2007</xref>), but the followings countries were overlooked in the species distribution summarized by <xref ref-type="bibr" rid="B225">Nardi (2004a)</xref> and/or <xref ref-type="bibr" rid="B48">Borowski (2007)</xref>: Algeria (<xref ref-type="bibr" rid="B253">Peyerimhoff 1919</xref>, as <tp:taxon-name><tp:taxon-name-part taxon-name-part-type="genus">Lyctus</tp:taxon-name-part> (<tp:taxon-name-part taxon-name-part-type="subgenus">Xylotrogus</tp:taxon-name-part>) <tp:taxon-name-part taxon-name-part-type="species">brunneus</tp:taxon-name-part></tp:taxon-name>, <xref ref-type="bibr" rid="B189">Lesne 1924</xref>), Austria (<xref ref-type="bibr" rid="B145">Horion 1961</xref>, <xref ref-type="bibr" rid="B202">Lucht 1987</xref>, <xref ref-type="bibr" rid="B3">Adlbauer 1998</xref>, <xref ref-type="bibr" rid="B225">Nardi 2004a</xref>, <xref ref-type="bibr" rid="B92">Denux and Zagatti 2010</xref>, <xref ref-type="bibr" rid="B267">Querner et al. 2011</xref>), Azores (cf. <xref ref-type="bibr" rid="B46">Borges 1990</xref>, <xref ref-type="bibr" rid="B225">Nardi 2004a</xref>, <xref ref-type="bibr" rid="B242">Oromí et al. 2010</xref>), Belarus, Bulgaria (<xref ref-type="bibr" rid="B92">Denux and Zagatti 2010</xref>), Canary Islands (cf. <xref ref-type="bibr" rid="B206">Machado and Oromí 2000</xref>, <xref ref-type="bibr" rid="B225">Nardi 2004a</xref>, <xref ref-type="bibr" rid="B240">Oromí et al. 2009</xref>), Corsica (cf. <xref ref-type="bibr" rid="B34">Becker 1969</xref>, <xref ref-type="bibr" rid="B113">Geis 2002</xref>), Croatia (<xref ref-type="bibr" rid="B90">Damoiseau 1966</xref>, <xref ref-type="bibr" rid="B225">Nardi 2004a</xref>), Cyprus (<xref ref-type="bibr" rid="B32">Baudi di Selve 1873</xref>, <xref ref-type="bibr" rid="B33">1874</xref>, <xref ref-type="bibr" rid="B117">Georghiou 1977</xref>, <xref ref-type="bibr" rid="B225">Nardi 2004a</xref>), Egypt (<xref ref-type="bibr" rid="B167">Kaszab 1959</xref>, <xref ref-type="bibr" rid="B23">Attia and Kamel 1965</xref>, in both cases as <tp:taxon-name><tp:taxon-name-part taxon-name-part-type="genus">Lyctus</tp:taxon-name-part> (<tp:taxon-name-part taxon-name-part-type="subgenus">Xylotrogus</tp:taxon-name-part>) <tp:taxon-name-part taxon-name-part-type="species">brunneus</tp:taxon-name-part></tp:taxon-name>, <xref ref-type="bibr" rid="B137">Hanna 1970</xref>, <xref ref-type="bibr" rid="B11">Alfieri 1976</xref>, Hamad and Aly 1985), Fujian (southeastern China) (Vrydagh 1960), Greece (<xref ref-type="bibr" rid="B90">Damoiseau 1966</xref>, <xref ref-type="bibr" rid="B225">Nardi 2004a</xref>, <xref ref-type="bibr" rid="B92">Denux and Zagatti 2010</xref>), Iran (<xref ref-type="bibr" rid="B2">Adeli 1972</xref>, <xref ref-type="bibr" rid="B234">Niloufari 1985</xref>), Israel (cf. <xref ref-type="bibr" rid="B134">Halperin and Geis 1999</xref>, <xref ref-type="bibr" rid="B72">Chikatunov et al. 2004</xref>b, <xref ref-type="bibr" rid="B73">2006</xref>), Latvia (<xref ref-type="bibr" rid="B92">Denux and Zagatti 2010</xref>), Poland (cf. Burakowsi et al. 1986, <xref ref-type="bibr" rid="B225">Nardi 2004a</xref>, <xref ref-type="bibr" rid="B161">Jabłoński et al. 2007</xref>, <xref ref-type="bibr" rid="B175">Krajewski and Mazurek 2009</xref>), Serbia and Montenegro (<xref ref-type="bibr" rid="B123">Glavendekic et al. 2005</xref>, <xref ref-type="bibr" rid="B92">Denux and Zagatti 2010</xref>) and Turkey (cf. <xref ref-type="bibr" rid="B118">Gerberg 1957</xref>, <xref ref-type="bibr" rid="B8">Akbulut et al. 2008</xref>).</p></tp:treatment-sec><tp:treatment-sec sec-type="Ecology"><title>Ecology.</title><p>In tropical areas this species develops in the wood of a large number of unrelated plants, whereas in temperate regions (where the species is considered as an established alien) it develops mainly in hardwood timber (e.g. <!--PageBreak--><italic><tp:taxon-name><tp:taxon-name-part taxon-name-part-type="genus">Castanea</tp:taxon-name-part> <tp:taxon-name-part taxon-name-part-type="species">sativa</tp:taxon-name-part></tp:taxon-name></italic>, <italic><tp:taxon-name><tp:taxon-name-part taxon-name-part-type="genus">Fraxinus</tp:taxon-name-part> <tp:taxon-name-part taxon-name-part-type="species">exelsior</tp:taxon-name-part></tp:taxon-name></italic>, <italic><tp:taxon-name><tp:taxon-name-part taxon-name-part-type="genus">Junglans</tp:taxon-name-part> <tp:taxon-name-part taxon-name-part-type="species">regia</tp:taxon-name-part></tp:taxon-name></italic>, <italic><tp:taxon-name><tp:taxon-name-part taxon-name-part-type="genus">Quercus</tp:taxon-name-part></tp:taxon-name></italic> spp., <italic><tp:taxon-name><tp:taxon-name-part taxon-name-part-type="genus">Ulmus</tp:taxon-name-part></tp:taxon-name></italic> spp., etc.) primarily in synanthropical environments (workshops, plywood industries, private houses). In the West Palaearctic region, the species was also found in local trees (<italic><tp:taxon-name><tp:taxon-name-part taxon-name-part-type="genus">Alnus</tp:taxon-name-part></tp:taxon-name></italic>, <italic><tp:taxon-name><tp:taxon-name-part taxon-name-part-type="genus">Eucalyptus</tp:taxon-name-part></tp:taxon-name></italic>, <italic><tp:taxon-name><tp:taxon-name-part taxon-name-part-type="genus">Ulmus</tp:taxon-name-part></tp:taxon-name></italic>, etc.) which were in poor health conditions. The passive transport of this beetle has been documented with both wooden products (timbers, tables, furniture, ethnographic collection, briers, etc.) and manioc (cf. <xref ref-type="bibr" rid="B189">Lesne 1924</xref>, <xref ref-type="bibr" rid="B181">Lepesme 1944</xref>, <xref ref-type="bibr" rid="B101">Español 1956a</xref>, <xref ref-type="bibr" rid="B118">Gerberg 1957</xref>, <xref ref-type="bibr" rid="B87">Cymorek 1961</xref>, <xref ref-type="bibr" rid="B60">Burlini 1972</xref>, <xref ref-type="bibr" rid="B7">Aitken 1975</xref>, <xref ref-type="bibr" rid="B67">Cavalloro and Ratti 1978</xref>, <xref ref-type="bibr" rid="B111">Gambetta and Orlandi 1982a</xref>, <xref ref-type="bibr" rid="B110">Gambetta 1983</xref>, <xref ref-type="bibr" rid="B321">Wang et al. 1996</xref>, <xref ref-type="bibr" rid="B134">Halperin and Geis 1999</xref>, as <tp:taxon-name><tp:taxon-name-part taxon-name-part-type="genus">Lyctus</tp:taxon-name-part> (<tp:taxon-name-part taxon-name-part-type="subgenus">Xylotrogus</tp:taxon-name-part>) <tp:taxon-name-part taxon-name-part-type="species">brunneus</tp:taxon-name-part></tp:taxon-name>, <xref ref-type="bibr" rid="B113">Geis 2002</xref>, <xref ref-type="bibr" rid="B251">Peters et al. 2002</xref>, <xref ref-type="bibr" rid="B72">Chikatunov et al. 2004</xref>, <xref ref-type="bibr" rid="B30">Bahillo de la Puebla et al. 2007</xref>, as <tp:taxon-name><tp:taxon-name-part taxon-name-part-type="genus">Lyctus</tp:taxon-name-part> (<tp:taxon-name-part taxon-name-part-type="subgenus">Xylotrogus</tp:taxon-name-part>) <tp:taxon-name-part taxon-name-part-type="species">brunneus</tp:taxon-name-part></tp:taxon-name>, <xref ref-type="bibr" rid="B211">Mattson et al. 2007</xref>, <xref ref-type="bibr" rid="B175">Krajewski and Mazurek 2009</xref>, <xref ref-type="bibr" rid="B92">Denux and Zagatti 2010</xref>, <xref ref-type="bibr" rid="B114">Geis 2012</xref>). According to <xref ref-type="bibr" rid="B112">Gambetta and Orlandi (1982b</xref>: 55), <italic><tp:taxon-name><tp:taxon-name-part taxon-name-part-type="genus">Lyctus</tp:taxon-name-part> <tp:taxon-name-part taxon-name-part-type="species">brunneus</tp:taxon-name-part></tp:taxon-name></italic> and <italic><tp:taxon-name><tp:taxon-name-part taxon-name-part-type="genus">Trogoxylon</tp:taxon-name-part> <tp:taxon-name-part taxon-name-part-type="species">impressum</tp:taxon-name-part></tp:taxon-name></italic> (Comolli, 1837) are the two species of <tp:taxon-name><tp:taxon-name-part taxon-name-part-type="subfamily">Lyctinae</tp:taxon-name-part></tp:taxon-name> which are the most widespread in woods in Italian storage situations.</p></tp:treatment-sec><tp:treatment-sec sec-type="Notes"><title>Notes.</title><p>A species native to Asia which has been established throughout Europe for more than 150 years (<xref ref-type="bibr" rid="B92">Denux and Zagatti 2010</xref>). The recently collected material confirm its presence in Malta. In the nearby countries, the species is recorded from Tunisia (<xref ref-type="bibr" rid="B189">Lesne 1924</xref>, <xref ref-type="bibr" rid="B236">Normand 1936</xref>, <xref ref-type="bibr" rid="B48">Borowski 2007</xref>) but not from Sicily (cf. <xref ref-type="bibr" rid="B24">Audisio et al. 1995</xref>, <xref ref-type="bibr" rid="B299">Sparacio 1997</xref>, <xref ref-type="bibr" rid="B71">Chiappini et al. 2001</xref>, <xref ref-type="bibr" rid="B225">Nardi 2004a</xref>, <xref ref-type="bibr" rid="B92">Denux and Zagatti 2010</xref>). Accurate information and illustrations on the morphology of all stages of this species were provided by <xref ref-type="bibr" rid="B159">Iwata and Nishimoto (1981</xref>, <xref ref-type="bibr" rid="B160">1982</xref>) and <xref ref-type="bibr" rid="B177">Kucerová and Stesjkal (2008)</xref>. Moreover the genitalia of both sexes was illustrated by different authors (e.g. <xref ref-type="bibr" rid="B12">Altson 1924</xref>: pls. 31–34, <xref ref-type="bibr" rid="B118">Gerberg 1957</xref>: pl. II, figs 15–16, <xref ref-type="bibr" rid="B87">Cymorek 1961</xref>: 81, fig. 3c, <xref ref-type="bibr" rid="B160">Iwata and Nishimoto 1982</xref>: 19, figs 42–44).</p></tp:treatment-sec><ref-list><ref id="B64"><mixed-citation xmlns:xlink="http://www.w3.org/1999/xlink" xlink:type="simple"><person-group><name name-style="western"><surname>Cameron</surname><given-names>M</given-names></name><name name-style="western"><surname>Caruana Gatto</surname><given-names>A</given-names></name></person-group> (<year>1907</year>) <article-title>A list of the <tp:taxon-name><tp:taxon-name-part taxon-name-part-type="order">Coleoptera</tp:taxon-name-part></tp:taxon-name> of the Maltese Islands.</article-title><source>Transactions of the Entomological Society of London</source><volume>59</volume>(<issue>3</issue>): <fpage>383</fpage>–<lpage>403</lpage>.</mixed-citation></ref><ref id="B204"><mixed-citation xmlns:xlink="http://www.w3.org/1999/xlink" xlink:type="simple"><person-group><name name-style="western"><surname>Luigioni</surname><given-names>P</given-names></name></person-group> (<year>1929</year>) <article-title>I Coleotteri d’Italia. Catalogo sinonimico-topografico-bibliografico.</article-title><source>Memorie della Pontificia Accademia delle Scienze, I Nuovi Lincei</source> (<volume-series>2</volume-series>) <volume>13</volume>: <size units="page">[4 +] 1–1159 [+ 1]</size>.</mixed-citation></ref><ref id="B225"><mixed-citation xmlns:xlink="http://www.w3.org/1999/xlink" xlink:type="simple"><person-group><name name-style="western"><surname>Nardi</surname><given-names>G</given-names></name></person-group> (<year>2004a</year>) <article-title>Fauna Europaea: <tp:taxon-name><tp:taxon-name-part taxon-name-part-type="family">Lyctidae</tp:taxon-name-part></tp:taxon-name>.</article-title> In: <person-group><name name-style="western"><surname>Audisio</surname><given-names>P</given-names></name></person-group> (<role>Ed.</role>) <source>Fauna Europaea: <tp:taxon-name><tp:taxon-name-part taxon-name-part-type="order">Coleoptera</tp:taxon-name-part></tp:taxon-name> 2, Beetles. Fauna Europaea version 1.0</source>. <ext-link ext-link-type="uri" xlink:href="http://www.faunaeur.org" xlink:type="simple">http://www.faunaeur.org</ext-link> [<date-in-citation content-type="access-date">accessed 12 July 2014 as version 2.6.2 of 29 August 2013</date-in-citation>]</mixed-citation></ref><ref id="B92"><mixed-citation xmlns:xlink="http://www.w3.org/1999/xlink" xlink:type="simple"><person-group><name name-style="western"><surname>Denux</surname><given-names>O</given-names></name><name name-style="western"><surname>Zagatti</surname><given-names>P</given-names></name></person-group> (<year>2010</year>) <article-title><tp:taxon-name><tp:taxon-name-part taxon-name-part-type="order">Coleoptera</tp:taxon-name-part></tp:taxon-name> families other than <tp:taxon-name><tp:taxon-name-part taxon-name-part-type="family">Cerambycidae</tp:taxon-name-part></tp:taxon-name>, <tp:taxon-name><tp:taxon-name-part taxon-name-part-type="family">Curculionidae</tp:taxon-name-part></tp:taxon-name> sensu lato, <tp:taxon-name><tp:taxon-name-part taxon-name-part-type="family">Chrysomelidae</tp:taxon-name-part></tp:taxon-name> sensu lato and <tp:taxon-name><tp:taxon-name-part taxon-name-part-type="family">Coccinelidae</tp:taxon-name-part></tp:taxon-name>. Chapter 8.5.</article-title> In: <person-group><name name-style="western"><surname>Roques</surname><given-names>A</given-names></name><name name-style="western"><surname>Kenis</surname><given-names>M</given-names></name><name name-style="western"><surname>Lees</surname><given-names>D</given-names></name><name name-style="western"><surname>Lopez-Vaamonde</surname><given-names>C</given-names></name><name name-style="western"><surname>Rabitsch</surname><given-names>W</given-names></name><name name-style="western"><surname>Rasplus</surname><given-names>J-Y</given-names></name><name name-style="western"><surname>Roy</surname><given-names>DB</given-names></name></person-group> (<role>Eds</role>) <issue-title>Alien terrestrial arthropods of Europe.</issue-title><source>BioRisk</source><volume>4</volume>(<issue>1</issue>): <fpage>315</fpage>–<lpage>406</lpage>.</mixed-citation></ref><ref id="B48"><mixed-citation xmlns:xlink="http://www.w3.org/1999/xlink" xlink:type="simple"><person-group><name name-style="western"><surname>Borowski</surname><given-names>J</given-names></name></person-group> (<year>2007</year>) <article-title><tp:taxon-name><tp:taxon-name-part taxon-name-part-type="family">Bostrichidae</tp:taxon-name-part></tp:taxon-name>.</article-title> In: <person-group><name name-style="western"><surname>Löbl</surname><given-names>I</given-names></name><name name-style="western"><surname>Smetana</surname><given-names>A</given-names></name></person-group> (<role>Eds</role>) <source>Catalogue of Palaearctic <tp:taxon-name><tp:taxon-name-part taxon-name-part-type="order">Coleoptera</tp:taxon-name-part></tp:taxon-name>. Volume 4. <tp:taxon-name><tp:taxon-name-part taxon-name-part-type="superfamily">Elateroidea</tp:taxon-name-part></tp:taxon-name> – <tp:taxon-name><tp:taxon-name-part taxon-name-part-type="superfamily">Derodontoidea</tp:taxon-name-part></tp:taxon-name> – <tp:taxon-name><tp:taxon-name-part taxon-name-part-type="superfamily">Bostrichoidea</tp:taxon-name-part></tp:taxon-name> – <tp:taxon-name><tp:taxon-name-part taxon-name-part-type="superfamily">Lymexyloidea</tp:taxon-name-part></tp:taxon-name> – <tp:taxon-name><tp:taxon-name-part taxon-name-part-type="superfamily">Cleroidea</tp:taxon-name-part></tp:taxon-name> – <tp:taxon-name><tp:taxon-name-part taxon-name-part-type="superfamily">Cucujoidea</tp:taxon-name-part></tp:taxon-name></source>. <publisher-name>Apollo Books</publisher-name>, <publisher-loc>Stenstrup</publisher-loc>, <fpage>320</fpage>–<lpage>328</lpage>.</mixed-citation></ref><ref id="B253"><mixed-citation xmlns:xlink="http://www.w3.org/1999/xlink" xlink:type="simple"><person-group><name name-style="western"><surname>Peyerimhoff</surname><given-names>P de</given-names></name></person-group> (<year>1919</year>) <article-title>Notes sur la biologie de quelques Coléoptères phytophages du Nord-Africain (troisième série) avec les descriptions de cinq espèces nouvelles et de sept sous-espèces ou variétés.</article-title><source>Annales de la Société Entomologique de France</source><volume>88</volume>: <fpage>169</fpage>–<lpage>258</lpage>.</mixed-citation></ref><ref id="B189"><mixed-citation xmlns:xlink="http://www.w3.org/1999/xlink" xlink:type="simple"><person-group><name name-style="western"><surname>Lesne</surname><given-names>P</given-names></name></person-group> (<year>1924</year>) <source>Encyclopédie entomologique, 3. Les Coléoptères Bostrychides de l’Afrique tropicale française</source>. <publisher-name>Presses universitaires de France &amp; P. Lechevalier</publisher-name>, <publisher-loc>Paris</publisher-loc>, <size units="page">301 pp</size>.</mixed-citation></ref><ref id="B145"><mixed-citation xmlns:xlink="http://www.w3.org/1999/xlink" xlink:type="simple"><person-group><name name-style="western"><surname>Horion</surname><given-names>A</given-names></name></person-group> (<year>1961</year>) <source>Faunistik der Mitteleuropaischen Käfer. Band. VIII. <tp:taxon-name><tp:taxon-name-part taxon-name-part-type="clade">Clavicornia</tp:taxon-name-part></tp:taxon-name>. 2. Teil. (<tp:taxon-name><tp:taxon-name-part taxon-name-part-type="family">Thorictidae</tp:taxon-name-part></tp:taxon-name> bis <tp:taxon-name><tp:taxon-name-part taxon-name-part-type="family">Cisidae</tp:taxon-name-part></tp:taxon-name>) Teredilia, <tp:taxon-name><tp:taxon-name-part taxon-name-part-type="family">Coccinellidae</tp:taxon-name-part></tp:taxon-name>. Überlingen – Bodensee</source>, <publisher-name>Kommissionsvergal Buchdrückerei Aug. Feyel</publisher-name>, <size units="page">I–XV + 375 pp</size>.</mixed-citation></ref><ref id="B202"><mixed-citation xmlns:xlink="http://www.w3.org/1999/xlink" xlink:type="simple"><person-group><name name-style="western"><surname>Lucht</surname><given-names>WH</given-names></name></person-group> (<year>1987</year>) <source>Die Käfer Mitteleuropas. Katalog.</source><publisher-name>Goecke &amp; Evers</publisher-name>, <publisher-loc>Krefeld</publisher-loc>, <size units="page">342 pp</size>.</mixed-citation></ref><ref id="B3"><mixed-citation xmlns:xlink="http://www.w3.org/1999/xlink" xlink:type="simple"><person-group><name name-style="western"><surname>Adlbauer</surname><given-names>K</given-names></name></person-group> (<year>1998</year>) <article-title>Die Splintholzkäferfauna der Steiermark (<tp:taxon-name><tp:taxon-name-part taxon-name-part-type="order">Coleoptera</tp:taxon-name-part></tp:taxon-name>, <tp:taxon-name><tp:taxon-name-part taxon-name-part-type="family">Lyctidae</tp:taxon-name-part></tp:taxon-name>).</article-title><source>Mitteilungen Landesmuseum Joanneum, Zoologie</source><volume>51</volume>: <fpage>55</fpage>–<lpage>58</lpage>.</mixed-citation></ref><ref id="B267"><mixed-citation xmlns:xlink="http://www.w3.org/1999/xlink" xlink:type="simple"><person-group><name name-style="western"><surname>Querner</surname><given-names>P</given-names></name><name name-style="western"><surname>Morelli</surname><given-names>M</given-names></name><name name-style="western"><surname>Oberthaler</surname><given-names>E</given-names></name><name name-style="western"><surname>Strolz</surname><given-names>M</given-names></name><name name-style="western"><surname>Schmitz Von Ledebur</surname><given-names>K</given-names></name><name name-style="western"><surname>Zatschek</surname><given-names>I</given-names></name><name name-style="western"><surname>Femi-Mebarek</surname><given-names>A</given-names></name><name name-style="western"><surname>Diehl</surname><given-names>J</given-names></name><name name-style="western"><surname>Hölzl</surname><given-names>R</given-names></name><name name-style="western"><surname>Engelhardt</surname><given-names>I</given-names></name><name name-style="western"><surname>Krammer</surname><given-names>H</given-names></name><name name-style="western"><surname>Fürnkranz</surname><given-names>S</given-names></name></person-group> (<year>2011</year>) <article-title>Ten years of Integrated Pest Management (IPM) at the Kunsthistorisches Museum in Wien.</article-title><source>Journal of Entomological and Acarological Research</source><series>Ser. II</series><volume>43</volume>(<issue>2</issue>): <fpage>185</fpage>–<lpage>190</lpage>.</mixed-citation></ref><ref id="B46"><mixed-citation xmlns:xlink="http://www.w3.org/1999/xlink" xlink:type="simple"><person-group><name name-style="western"><surname>Borges</surname><given-names>PAV</given-names></name></person-group> (<year>1990</year>) <article-title>A checklist of the <tp:taxon-name><tp:taxon-name-part taxon-name-part-type="order">Coleoptera</tp:taxon-name-part></tp:taxon-name> from the Azores with some systematic and biogeographic comments.</article-title><source>Boletim do Museu Municipal do Funchal</source><volume>42</volume>(<issue>220</issue>): <fpage>87</fpage>–<lpage>136</lpage>.</mixed-citation></ref><ref id="B242"><mixed-citation xmlns:xlink="http://www.w3.org/1999/xlink" xlink:type="simple"><person-group><name name-style="western"><surname>Oromí</surname><given-names>P</given-names></name><name name-style="western"><surname>Serrano</surname><given-names>A</given-names></name><name name-style="western"><surname>Borges</surname><given-names>PAV</given-names></name></person-group> (<year>2010</year>) <article-title><tp:taxon-name><tp:taxon-name-part taxon-name-part-type="order">Coleoptera</tp:taxon-name-part></tp:taxon-name> [<tp:taxon-name><tp:taxon-name-part taxon-name-part-type="family">Coccinellidae</tp:taxon-name-part></tp:taxon-name>, <tp:taxon-name><tp:taxon-name-part taxon-name-part-type="family">Elateridae</tp:taxon-name-part></tp:taxon-name>, <tp:taxon-name><tp:taxon-name-part taxon-name-part-type="family">Latridiidae</tp:taxon-name-part></tp:taxon-name> and <tp:taxon-name><tp:taxon-name-part taxon-name-part-type="family">Staphylinidae</tp:taxon-name-part></tp:taxon-name> excepted].</article-title> In: <person-group><name name-style="western"><surname>Borges,</surname><given-names>PAV</given-names></name><name name-style="western"><surname>Costa</surname><given-names>A</given-names></name><name name-style="western"><surname>Cunha</surname><given-names>R</given-names></name><name name-style="western"><surname>Gabriel</surname><given-names>R</given-names></name><name name-style="western"><surname>Gonçalves</surname><given-names>V</given-names></name><name name-style="western"><surname>Martins</surname><given-names>AF</given-names></name><name name-style="western"><surname>Melo</surname><given-names>I</given-names></name><name name-style="western"><surname>Parente</surname><given-names>M</given-names></name><name name-style="western"><surname>Raposeiro</surname><given-names>P</given-names></name><name name-style="western"><surname>Rodrigues</surname><given-names>P</given-names></name><name name-style="western"><surname>Santos</surname><given-names>RS</given-names></name><name name-style="western"><surname>Silva</surname><given-names>L</given-names></name><name name-style="western"><surname>Vieira</surname><given-names>P</given-names></name><name name-style="western"><surname>Vieira</surname><given-names>V</given-names></name></person-group> (<role>Eds</role>) <source>A list of the terrestrial and marine biota from the Azores</source>. <publisher-name>Princípia</publisher-name>, <publisher-loc>Cascais</publisher-loc>, <fpage>222</fpage>–<lpage>232</lpage>.</mixed-citation></ref><ref id="B206"><mixed-citation xmlns:xlink="http://www.w3.org/1999/xlink" xlink:type="simple"><person-group><name name-style="western"><surname>Machado</surname><given-names>A</given-names></name><name name-style="western"><surname>Oromí</surname><given-names>P</given-names></name></person-group> (<year>2000</year>) <article-title>Elenco de los Coleópteros de las Islas Canarias – Catalogue of the <tp:taxon-name><tp:taxon-name-part taxon-name-part-type="order">Coleoptera</tp:taxon-name-part></tp:taxon-name> of the Canary Islands.</article-title><source>Instituto de Estudios Canarios Monografia</source><volume>70</volume>: <fpage>1</fpage>–<lpage>308</lpage>.</mixed-citation></ref><ref id="B240"><mixed-citation xmlns:xlink="http://www.w3.org/1999/xlink" xlink:type="simple"><person-group><name name-style="western"><surname>Oromí</surname><given-names>P</given-names></name><name name-style="western"><surname>de la Cruz</surname><given-names>S</given-names></name><name name-style="western"><surname>Báez</surname><given-names>M</given-names></name></person-group> (<year>2009</year>) <article-title><tp:taxon-name><tp:taxon-name-part taxon-name-part-type="order">Coleoptera</tp:taxon-name-part></tp:taxon-name>.</article-title> In: <person-group><name name-style="western"><surname>Arechavaleta</surname><given-names>M</given-names></name><name name-style="western"><surname>Rodríguez</surname><given-names>S</given-names></name><name name-style="western"><surname>Zurita</surname><given-names>N</given-names></name><name name-style="western"><surname>García</surname><given-names>A</given-names></name></person-group> (<role>Eds</role>) <source>Lista de especies silvestres de Canarias. Hongos, plantas y animales terrestres</source>. <publisher-name>Gobierno de Canarias, Litografía Gráficas Sabater</publisher-name>, <publisher-loc>Tenerife</publisher-loc>, <fpage>254</fpage>–<lpage>301</lpage>.</mixed-citation></ref><ref id="B34"><mixed-citation xmlns:xlink="http://www.w3.org/1999/xlink" xlink:type="simple"><person-group><name name-style="western"><surname>Becker</surname><given-names>G</given-names></name></person-group> (<year>1969</year>) <article-title>Über einige Funde holzzerstörender Insekten auf Korsika.</article-title><source>Zeitschrift für Angewandte Entomologie</source><volume>63</volume>: <fpage>93</fpage>–<lpage>98</lpage>. doi: <ext-link ext-link-type="doi" xlink:href="10.1111/j.1439-0418.1969.tb04365.x" xlink:type="simple">10.1111/j.1439-0418.1969.tb04365.x</ext-link></mixed-citation></ref><ref id="B113"><mixed-citation xmlns:xlink="http://www.w3.org/1999/xlink" xlink:type="simple"><person-group><name name-style="western"><surname>Geis</surname><given-names>K-U</given-names></name></person-group> (<year>2002</year>) <article-title>Gebietsfremde Splintholz- und Bohrkäfer, nach Mitteleuropa mit Importholz und anderen Gütern eingeschleppt. – Eine Bestandsaufnahme (<tp:taxon-name><tp:taxon-name-part taxon-name-part-type="order">Coleoptera</tp:taxon-name-part></tp:taxon-name>: <tp:taxon-name><tp:taxon-name-part taxon-name-part-type="family">Lyctidae</tp:taxon-name-part></tp:taxon-name>, <tp:taxon-name><tp:taxon-name-part taxon-name-part-type="family">Bostrichidae</tp:taxon-name-part></tp:taxon-name>).</article-title><source>Mitteilungen des Internationalen Entomologischen Vereins, Supplement</source><volume>10</volume>: <fpage>1</fpage>–<lpage>100</lpage>.</mixed-citation></ref><ref id="B90"><mixed-citation xmlns:xlink="http://www.w3.org/1999/xlink" xlink:type="simple"><person-group><name name-style="western"><surname>Damoiseau</surname><given-names>R</given-names></name></person-group> (<year>1966</year>) <article-title>Les <tp:taxon-name><tp:taxon-name-part taxon-name-part-type="family">Bostrychidae</tp:taxon-name-part></tp:taxon-name> du Musée de Moravie à Brno (<tp:taxon-name><tp:taxon-name-part taxon-name-part-type="order">Coleoptera</tp:taxon-name-part></tp:taxon-name> - <tp:taxon-name><tp:taxon-name-part taxon-name-part-type="superfamily">Cucujoidea</tp:taxon-name-part></tp:taxon-name>).</article-title><source>Casopis Moravskeho Musea, Vedy prírodní – Acta Musei Moraviae, Scientiae naturales</source><volume>51</volume>: <fpage>291</fpage>–<lpage>300</lpage>.</mixed-citation></ref><ref id="B32"><mixed-citation xmlns:xlink="http://www.w3.org/1999/xlink" xlink:type="simple"><person-group><name name-style="western"><surname>Baudi</surname><given-names>[di Selve] F</given-names></name></person-group> (<year>1873</year>) <article-title>Catalogo dei Dascillidi, Malacodermi e Teredili della Fauna europea e circummediterranea appartenenti alle collezioni del Museo Civico di Genova.</article-title><source>Annali del Museo Civico di Storia Naturale di Genova</source>, <volume-series>sezione 1</volume-series>, <volume>4</volume>: <fpage>226</fpage>–<lpage>268</lpage>.</mixed-citation></ref><ref id="B33"><mixed-citation xmlns:xlink="http://www.w3.org/1999/xlink" xlink:type="simple"><person-group><name name-style="western"><surname>Baudi di Selve</surname><given-names>F</given-names></name></person-group> (<year>1874</year>) <article-title>Coleopterorum messis in insula Cypro et Asia minore ab Eugenio Truqui congregatae recensitio: de Europaeis notis quibusdam additis. Pars quinta.</article-title><source>Berliner Entomologische Zeitschrift</source><volume>17</volume>(<issue>1873</issue>): <fpage>317</fpage>–<lpage>338</lpage>.</mixed-citation></ref><ref id="B117"><mixed-citation xmlns:xlink="http://www.w3.org/1999/xlink" xlink:type="simple"><person-group><name name-style="western"><surname>Georghiou</surname><given-names>GP</given-names></name></person-group> (<year>1977</year>) <source>The Insects and Mites of Cyprus with emphasis on species of economic importance to agriculture, forestry, man and domestic animals.</source><publisher-name>Kiphissia</publisher-name>, <publisher-loc>Athens</publisher-loc>, <size units="page">347 pp</size>.</mixed-citation></ref><ref id="B167"><mixed-citation xmlns:xlink="http://www.w3.org/1999/xlink" xlink:type="simple"><person-group><name name-style="western"><surname>Kaszab</surname><given-names>Z</given-names></name></person-group> (<year>1959</year>) <article-title>Ergebnisse der zoologischen Aufsammlungen des Ungarischen Natur-wissenschaftlichen Museums in Ägypten im Jahre 1957. 5. <tp:taxon-name><tp:taxon-name-part taxon-name-part-type="order">Coleoptera</tp:taxon-name-part></tp:taxon-name>.</article-title><source>Annales Historico-Naturales Musei Nationalis Hungarici</source><volume>59</volume>: <fpage>283</fpage>–<lpage>291</lpage>.</mixed-citation></ref><ref id="B23"><mixed-citation xmlns:xlink="http://www.w3.org/1999/xlink" xlink:type="simple"><person-group><name name-style="western"><surname>Attia</surname><given-names>R</given-names></name><name name-style="western"><surname>Kamel</surname><given-names>AH</given-names></name></person-group> (<year>1965</year>) <article-title>The fauna of stored products in U.A.R.</article-title><source>Bulletin de la Société entomologique d’Egypte</source><volume>49</volume>: <fpage>221</fpage>–<lpage>232</lpage>.</mixed-citation></ref><ref id="B137"><mixed-citation xmlns:xlink="http://www.w3.org/1999/xlink" xlink:type="simple"><person-group><name name-style="western"><surname>Hanna</surname><given-names>HM</given-names></name></person-group> (<year>1970</year>) <article-title>Studies on catches of <tp:taxon-name><tp:taxon-name-part taxon-name-part-type="order">Coleoptera</tp:taxon-name-part></tp:taxon-name> in a light trap, at Assiut.</article-title><source>Bulletin de la Société entomologique d’Egypte</source><volume>53</volume>(<issue>1969</issue>): <fpage>591</fpage>–<lpage>613</lpage>.</mixed-citation></ref><ref id="B11"><mixed-citation xmlns:xlink="http://www.w3.org/1999/xlink" xlink:type="simple"><person-group><name name-style="western"><surname>Alfieri</surname><given-names>A</given-names></name></person-group> (<year>1976</year>) <article-title>The <tp:taxon-name><tp:taxon-name-part taxon-name-part-type="order">Coleoptera</tp:taxon-name-part></tp:taxon-name> of Egypt.</article-title><source>Memoires de la Societe entomologique d’Egypte</source><volume>5</volume>: <size units="page">I–XVI + 1–362</size>.</mixed-citation></ref><ref id="B2"><mixed-citation xmlns:xlink="http://www.w3.org/1999/xlink" xlink:type="simple"><person-group><name name-style="western"><surname>Adeli</surname><given-names>E</given-names></name></person-group> (<year>1972</year>) <article-title>Beitrag zur Kenntnis der Forst schädlichen Insekten des Iran. I. <tp:taxon-name><tp:taxon-name-part taxon-name-part-type="order">Coleoptera</tp:taxon-name-part></tp:taxon-name>.</article-title><source>Zeitschrift für Angewandte Entomologie</source><volume>70</volume>: <fpage>8</fpage>–<lpage>14</lpage>. doi: <ext-link ext-link-type="doi" xlink:href="10.1111/j.1439-0418.1972.tb02144.x" xlink:type="simple">10.1111/j.1439-0418.1972.tb02144.x</ext-link></mixed-citation></ref><ref id="B234"><mixed-citation xmlns:xlink="http://www.w3.org/1999/xlink" xlink:type="simple"><person-group><name name-style="western"><surname>Niloufari</surname><given-names>P</given-names></name></person-group> (<year>1985</year>) <source>Studies on the infestation behaviour of the powder-post beetle <italic><tp:taxon-name><tp:taxon-name-part taxon-name-part-type="genus">Lyctus</tp:taxon-name-part> <tp:taxon-name-part taxon-name-part-type="species">brunneus</tp:taxon-name-part></tp:taxon-name></italic> (Steph.) and its physical control in the wood yards of the Caspian forests of Iran</source>. <publisher-name>International Research Group on Wood Preservation</publisher-name>, <issue>IRG/WP 1271</issue>.</mixed-citation></ref><ref id="B134"><mixed-citation xmlns:xlink="http://www.w3.org/1999/xlink" xlink:type="simple"><person-group><name name-style="western"><surname>Halperin</surname><given-names>J</given-names></name><name name-style="western"><surname>Geis</surname><given-names>K-U</given-names></name></person-group> (<year>1999</year>) <article-title><tp:taxon-name><tp:taxon-name-part taxon-name-part-type="family">Lyctidae</tp:taxon-name-part></tp:taxon-name> (<tp:taxon-name><tp:taxon-name-part taxon-name-part-type="order">Coleoptera</tp:taxon-name-part></tp:taxon-name>) of Israel, their damage and its prevention.</article-title><source>Phytoparasitica</source><volume>27</volume>(<issue>4</issue>): <fpage>257</fpage>–<lpage>262</lpage>. doi: <ext-link ext-link-type="doi" xlink:href="10.1007/BF02981481" xlink:type="simple">10.1007/BF02981481</ext-link></mixed-citation></ref><ref id="B72"><mixed-citation xmlns:xlink="http://www.w3.org/1999/xlink" xlink:type="simple"><person-group><name name-style="western"><surname>Chikatunov</surname><given-names>V</given-names></name><name name-style="western"><surname>Pavlíček</surname><given-names>T</given-names></name><name name-style="western"><surname>Nevo</surname><given-names>E</given-names></name></person-group> (<year>2004</year>) <source><tp:taxon-name><tp:taxon-name-part taxon-name-part-type="order">Coleoptera</tp:taxon-name-part></tp:taxon-name> of “Evolution Canyon” Lower Nahal Oren, Mount Carmel, Israel Part II.</source><publisher-name>Pentsoft</publisher-name>, <publisher-loc>Sofia–Moscow</publisher-loc>, <series>Series Faunistica 31</series>, <size units="page">192 pp</size>.</mixed-citation></ref><ref id="B73"><mixed-citation xmlns:xlink="http://www.w3.org/1999/xlink" xlink:type="simple"><person-group><name name-style="western"><surname>Chikatunov</surname><given-names>V</given-names></name><name name-style="western"><surname>Kravchenko</surname><given-names>VD</given-names></name><name name-style="western"><surname>Dorchin</surname><given-names>Y</given-names></name><name name-style="western"><surname>Müller</surname><given-names>G</given-names></name></person-group> (<year>2006</year>) <article-title>The xylophagous beetles (<tp:taxon-name><tp:taxon-name-part taxon-name-part-type="family">Buprestidae</tp:taxon-name-part></tp:taxon-name>, <tp:taxon-name><tp:taxon-name-part taxon-name-part-type="family">Lyctidae</tp:taxon-name-part></tp:taxon-name>, <tp:taxon-name><tp:taxon-name-part taxon-name-part-type="family">Bostrichidae</tp:taxon-name-part></tp:taxon-name>, <tp:taxon-name><tp:taxon-name-part taxon-name-part-type="family">Anobiidae</tp:taxon-name-part></tp:taxon-name>, <tp:taxon-name><tp:taxon-name-part taxon-name-part-type="family">Cerambycidae</tp:taxon-name-part></tp:taxon-name>, <tp:taxon-name><tp:taxon-name-part taxon-name-part-type="family">Scolytidae</tp:taxon-name-part></tp:taxon-name>, <tp:taxon-name><tp:taxon-name-part taxon-name-part-type="family">Platypodidae</tp:taxon-name-part></tp:taxon-name>) (<tp:taxon-name><tp:taxon-name-part taxon-name-part-type="order">Coleoptera</tp:taxon-name-part></tp:taxon-name>) collected in the Israeli light trap survey and their association with the major phyto-geographical zones of Israel. Esperiana.</article-title><source>Buchreiche zur Entomologie</source><volume>12</volume>: <fpage>313</fpage>–<lpage>320</lpage>.</mixed-citation></ref><ref id="B161"><mixed-citation xmlns:xlink="http://www.w3.org/1999/xlink" xlink:type="simple"><person-group><name name-style="western"><surname>Jabłoński</surname><given-names>T</given-names></name><name name-style="western"><surname>Hilszczański</surname><given-names>J</given-names></name><name name-style="western"><surname>Kolk</surname><given-names>A</given-names></name><name name-style="western"><surname>Ślusarski</surname><given-names>S</given-names></name><name name-style="western"><surname>Sukovata</surname><given-names>L</given-names></name></person-group> (<year>2007</year>) <article-title>Invasive forest insect species in Poland (Abstract).</article-title> In: <person-group><name name-style="western"><surname>Evans</surname><given-names>H</given-names></name><name name-style="western"><surname>Oszako</surname><given-names>T</given-names></name></person-group> (<role>Eds</role>) <source>Alien Invasive Species and International Trade</source>. <publisher-name>Forest Research Institute</publisher-name>, <publisher-loc>Warsaw</publisher-loc>, <fpage>166</fpage>.</mixed-citation></ref><ref id="B175"><mixed-citation xmlns:xlink="http://www.w3.org/1999/xlink" xlink:type="simple"><person-group><name name-style="western"><surname>Krajewski</surname><given-names>A</given-names></name><name name-style="western"><surname>Mazurek</surname><given-names>A</given-names></name></person-group> (<year>2009</year>) <article-title>Exotic species of wood borers in investigations of Wood Protection Division SGGW in Warsaw in years 1997.</article-title><source>Annals of Warsaw University if Life Science – SGGW Forestry and Wood Technology</source><volume>71</volume>: <fpage>395</fpage>–<lpage>399</lpage>.</mixed-citation></ref><ref id="B123"><mixed-citation xmlns:xlink="http://www.w3.org/1999/xlink" xlink:type="simple"><person-group><name name-style="western"><surname>Glavendekic</surname><given-names>M</given-names></name><name name-style="western"><surname>Mihajlovic</surname><given-names>L</given-names></name><name name-style="western"><surname>Petanovic</surname><given-names>R</given-names></name></person-group> (<year>2005</year>) <article-title>Introduction and spread of invasive mites and insects in Serbia and Montenegro.</article-title><conf-name>Plant protection and plant health in Europe: introduction and spread of invasive species, held at Humboldt University</conf-name>, <conf-loc>Germany, Berlin</conf-loc>, <conf-date>9–11 June 2005</conf-date>, <fpage>229</fpage>–<lpage>230</lpage>.</mixed-citation></ref><ref id="B118"><mixed-citation xmlns:xlink="http://www.w3.org/1999/xlink" xlink:type="simple"><person-group><name name-style="western"><surname>Gerberg</surname><given-names>EJ</given-names></name></person-group> (<year>1957</year>) <article-title>A Revision of the New World Species of Powder-Post Beetles Belonging to the Family <tp:taxon-name><tp:taxon-name-part taxon-name-part-type="family">Lyctidae</tp:taxon-name-part></tp:taxon-name>.</article-title><source>Technical Bulletin</source>. <publisher-name>United States Department of Agriculture</publisher-name><volume>1157</volume>: <fpage>1</fpage>–<lpage>55</lpage> + pls. I–XIV.</mixed-citation></ref><ref id="B8"><mixed-citation xmlns:xlink="http://www.w3.org/1999/xlink" xlink:type="simple"><person-group><name name-style="western"><surname>Akbulut</surname><given-names>S</given-names></name><name name-style="western"><surname>Keten</surname><given-names>A</given-names></name><name name-style="western"><surname>Yüksel</surname><given-names>B</given-names></name></person-group> (<year>2008</year>) <article-title>Wood Destroying Insects in Düzce Province.</article-title><source>Turkish Journal of Zoology</source><volume>32</volume>: <fpage>343</fpage>–<lpage>350</lpage>.</mixed-citation></ref><ref id="B181"><mixed-citation xmlns:xlink="http://www.w3.org/1999/xlink" xlink:type="simple"><person-group><name name-style="western"><surname>Lepesme</surname><given-names>P</given-names></name></person-group> (<year>1944</year>) <source>Encyclopédie entomologique, 22. Les Coléoptères des denrées alimentaires et des produits industriels entreposés</source>. <publisher-name>P. Lechevalier</publisher-name>, <publisher-loc>Paris</publisher-loc>, <size units="page">336 pp</size>.</mixed-citation></ref><ref id="B101"><mixed-citation xmlns:xlink="http://www.w3.org/1999/xlink" xlink:type="simple"><person-group><name name-style="western"><surname>Español</surname><given-names>F</given-names></name></person-group> (<year>1956a</year>) <article-title>Los Líctidos de Cataluña (Col. <tp:taxon-name><tp:taxon-name-part taxon-name-part-type="superfamily">Cucujoidea</tp:taxon-name-part></tp:taxon-name>).</article-title><source>Publicaciones del Instituto de Biología Aplicada</source><volume>23</volume>: <fpage>123</fpage>–<lpage>138</lpage>.</mixed-citation></ref><ref id="B87"><mixed-citation xmlns:xlink="http://www.w3.org/1999/xlink" xlink:type="simple"><person-group><name name-style="western"><surname>Cymorek</surname><given-names>S</given-names></name></person-group> (<year>1961</year>) <article-title>Die in Mitteleuropa einheimischen und eingeschleppten Splinthokafer aus der Familie <tp:taxon-name><tp:taxon-name-part taxon-name-part-type="family">Lyctidae</tp:taxon-name-part></tp:taxon-name>. Ihre Systematik und Notizen zur Verbreitung, zum Schasauftreten und zur Biologie.</article-title><source>Entomologische Blätter für Biologie und systematik Käfer</source><volume>57</volume>(<issue>2</issue>): <fpage>76</fpage>–<lpage>102</lpage>.</mixed-citation></ref><ref id="B60"><mixed-citation xmlns:xlink="http://www.w3.org/1999/xlink" xlink:type="simple"><person-group><name name-style="western"><surname>Burlini</surname><given-names>M</given-names></name></person-group> (<year>1972</year>) <article-title>Una infestazione di <italic><tp:taxon-name><tp:taxon-name-part taxon-name-part-type="genus">Lyctus</tp:taxon-name-part> <tp:taxon-name-part taxon-name-part-type="species">brunneus</tp:taxon-name-part></tp:taxon-name></italic> Steph. sui pavimenti a parchetti (<tp:taxon-name><tp:taxon-name-part taxon-name-part-type="order">Coleoptera</tp:taxon-name-part></tp:taxon-name> <tp:taxon-name><tp:taxon-name-part taxon-name-part-type="family">Lyctidae</tp:taxon-name-part></tp:taxon-name>).</article-title><source>Bollettino della Società entomologica italiana</source><volume>104</volume>(<issue>8</issue>): <fpage>176</fpage>.</mixed-citation></ref><ref id="B7"><mixed-citation xmlns:xlink="http://www.w3.org/1999/xlink" xlink:type="simple"><person-group><name name-style="western"><surname>Aitken</surname><given-names>AD</given-names></name></person-group> (<year>1975</year>) <article-title>Insect Travellers, 1, <tp:taxon-name><tp:taxon-name-part taxon-name-part-type="order">Coleoptera</tp:taxon-name-part></tp:taxon-name>.</article-title><source>Technical Bullettin Ministry of Agriculture Fisheries and Food</source>, <publisher-name>HMSO</publisher-name>, <publisher-loc>London</publisher-loc>, <volume>31</volume>, <size units="page">I–XVI + 1–191</size>.</mixed-citation></ref><ref id="B67"><mixed-citation xmlns:xlink="http://www.w3.org/1999/xlink" xlink:type="simple"><person-group><name name-style="western"><surname>Cavalloro</surname><given-names>F</given-names></name><name name-style="western"><surname>Ratti</surname><given-names>E</given-names></name></person-group> (<year>1978</year>) <article-title>Una infestazione da <italic><tp:taxon-name><tp:taxon-name-part taxon-name-part-type="genus">Lyctus</tp:taxon-name-part> <tp:taxon-name-part taxon-name-part-type="species">brunneus</tp:taxon-name-part></tp:taxon-name></italic> (Steph.) e <italic><tp:taxon-name><tp:taxon-name-part taxon-name-part-type="genus">Bostrychus</tp:taxon-name-part> <tp:taxon-name-part taxon-name-part-type="species">capucinus</tp:taxon-name-part></tp:taxon-name></italic> (L.) su radica di erica (<italic><tp:taxon-name><tp:taxon-name-part taxon-name-part-type="genus">Erica</tp:taxon-name-part> <tp:taxon-name-part taxon-name-part-type="species">arborea</tp:taxon-name-part></tp:taxon-name></italic> L.) (<tp:taxon-name><tp:taxon-name-part taxon-name-part-type="order">Coleoptera</tp:taxon-name-part></tp:taxon-name> <tp:taxon-name><tp:taxon-name-part taxon-name-part-type="family">Lyctidae</tp:taxon-name-part></tp:taxon-name> e <tp:taxon-name><tp:taxon-name-part taxon-name-part-type="family">Bostrychidae</tp:taxon-name-part></tp:taxon-name>).</article-title><source>Bollettino della Società entomologica italiana</source><volume>110</volume>(<issue>4/6</issue>): <fpage>69</fpage>–<lpage>71</lpage>.</mixed-citation></ref><ref id="B111"><mixed-citation xmlns:xlink="http://www.w3.org/1999/xlink" xlink:type="simple"><person-group><name name-style="western"><surname>Gambetta</surname><given-names>A</given-names></name><name name-style="western"><surname>Orlandi</surname><given-names>E</given-names></name></person-group> (<year>1982a</year>) <article-title>Su alcuni insetti reperiti nel legname nei depositi. I° Lictidi e Bostrichidi.</article-title><source>Contributi scientifico-pratici per una migliore conoscenza ed utilizzazione del legno</source><volume>30</volume>(<issue>77</issue>): <fpage>8</fpage>–<lpage>29</lpage>.</mixed-citation></ref><ref id="B110"><mixed-citation xmlns:xlink="http://www.w3.org/1999/xlink" xlink:type="simple"><person-group><name name-style="western"><surname>Gambetta</surname><given-names>A</given-names></name></person-group> (<year>1983</year>) <article-title>List of insects intercepted in imported timbers in Italy.</article-title> Document – <source>The International Research Group on Wood Preservation</source><volume>1217</volume>: <fpage>1</fpage>–<lpage>3</lpage>.</mixed-citation></ref><ref id="B321"><mixed-citation xmlns:xlink="http://www.w3.org/1999/xlink" xlink:type="simple"><person-group><name name-style="western"><surname>Wang</surname><given-names>H</given-names></name><name name-style="western"><surname>Varma</surname><given-names>RV</given-names></name><name name-style="western"><surname>Xu</surname><given-names>T</given-names></name></person-group> (<year>1996</year>) <source>Insect Pests of Bamboos in Asia – An Illustrated Manual.</source><publisher-name>International Network for Bamboo and Rattan (INBAR)</publisher-name>, <publisher-loc>Beijing, Eindhoven, New Delhi</publisher-loc>, <size units="page">200 pp</size>.</mixed-citation></ref><ref id="B251"><mixed-citation xmlns:xlink="http://www.w3.org/1999/xlink" xlink:type="simple"><person-group><name name-style="western"><surname>Peters</surname><given-names>BC</given-names></name><name name-style="western"><surname>Creffield</surname><given-names>JW</given-names></name><name name-style="western"><surname>Eldridge</surname><given-names>RH</given-names></name></person-group> (<year>2002</year>) <article-title>Lyctine (<tp:taxon-name><tp:taxon-name-part taxon-name-part-type="order">Coleoptera</tp:taxon-name-part></tp:taxon-name>: <tp:taxon-name><tp:taxon-name-part taxon-name-part-type="family">Bostrichidae</tp:taxon-name-part></tp:taxon-name>) pests of timber in Australia: A literature review and susceptibility testing protocol.</article-title><source>Australian Forestry</source><volume>65</volume>(<issue>2</issue>): <fpage>107</fpage>–<lpage>119</lpage>. doi: <ext-link ext-link-type="doi" xlink:href="10.1080/00049158.2002.10674861" xlink:type="simple">10.1080/00049158.2002.10674861</ext-link></mixed-citation></ref><ref id="B30"><mixed-citation xmlns:xlink="http://www.w3.org/1999/xlink" xlink:type="simple"><person-group><name name-style="western"><surname>Bahillo de la Puebla</surname><given-names>P</given-names></name><name name-style="western"><surname>López-Cólon</surname><given-names>JI</given-names></name><name name-style="western"><surname>Baena</surname><given-names>M</given-names></name></person-group> (<year>2007</year>) <article-title>Los <tp:taxon-name><tp:taxon-name-part taxon-name-part-type="family">Bostrichidae</tp:taxon-name-part></tp:taxon-name> Latreille, 1802 de la fauna de íbero-balear (<tp:taxon-name><tp:taxon-name-part taxon-name-part-type="order">Coleoptera</tp:taxon-name-part></tp:taxon-name>).</article-title><source>Heteropterus Revista de Entomología</source><volume>7</volume>(<issue>2</issue>): <fpage>147</fpage>–<lpage>227</lpage>.</mixed-citation></ref><ref id="B211"><mixed-citation xmlns:xlink="http://www.w3.org/1999/xlink" xlink:type="simple"><person-group><name name-style="western"><surname>Mattson</surname><given-names>W</given-names></name><name name-style="western"><surname>Vanhanen</surname><given-names>H</given-names></name><name name-style="western"><surname>Veteli</surname><given-names>T</given-names></name><name name-style="western"><surname>Sivonen</surname><given-names>S</given-names></name><name name-style="western"><surname>Niemela</surname><given-names>P</given-names></name></person-group> (<year>2007</year>) <article-title>Few immigrant phytophagous insects on woody plants in Europe: legacy of the European crucible?</article-title><source>Biological Invasions</source><volume>9</volume>: <fpage>957</fpage>–<lpage>974</lpage>. doi: <ext-link ext-link-type="doi" xlink:href="10.1007/s10530-007-9096-y" xlink:type="simple">10.1007/s10530-007-9096-y</ext-link></mixed-citation></ref><ref id="B114"><mixed-citation xmlns:xlink="http://www.w3.org/1999/xlink" xlink:type="simple"><person-group><name name-style="western"><surname>Geis</surname><given-names>K-U</given-names></name></person-group> (<year>2012</year>) <source>Eine neozoische Splintholzkäferart unter Einfluß der Klimaerwärmung: Erster Nachweis mehrjähriger Überwinterungen von <italic><tp:taxon-name><tp:taxon-name-part taxon-name-part-type="genus">Lyctus</tp:taxon-name-part> <tp:taxon-name-part taxon-name-part-type="species">brunneus</tp:taxon-name-part></tp:taxon-name></italic> (Steph.) in einem naturnahen Habitat Südwestdeutschlands (<tp:taxon-name><tp:taxon-name-part taxon-name-part-type="order">Coleoptera</tp:taxon-name-part></tp:taxon-name>: <tp:taxon-name><tp:taxon-name-part taxon-name-part-type="family">Bostrichidae</tp:taxon-name-part></tp:taxon-name>: <tp:taxon-name><tp:taxon-name-part taxon-name-part-type="subfamily">Lyctinae</tp:taxon-name-part></tp:taxon-name>)</source>. <ext-link ext-link-type="uri" xlink:href="http://kaeferklaus.de" xlink:type="simple">http://kaeferklaus.de</ext-link></mixed-citation></ref><ref id="B112"><mixed-citation xmlns:xlink="http://www.w3.org/1999/xlink" xlink:type="simple"><person-group><name name-style="western"><surname>Gambetta</surname><given-names>A</given-names></name><name name-style="western"><surname>Orlandi</surname><given-names>E</given-names></name></person-group> (<year>1982b</year>) <article-title>Durabilità naturale di 100 legni indigeni e di importazione a funghi, insetti e organismi marini.</article-title><source>Contributi scientifico-pratici per una migliore conoscenza ed utilizzazione del legno</source><volume>30</volume>(<issue>79</issue>): <fpage>45</fpage>–<lpage>71</lpage>.</mixed-citation></ref><ref id="B236"><mixed-citation xmlns:xlink="http://www.w3.org/1999/xlink" xlink:type="simple"><person-group><name name-style="western"><surname>Normand</surname><given-names>H</given-names></name></person-group> (<year>1936</year>) <article-title>Contribution au catalogue des Coléoptères de la Tunisie (9<sup>e</sup> fascicule).</article-title><source>Bulletin de la Société d’Histoire naturelle de l’Afrique du Nord</source><volume>27</volume>: <fpage>144</fpage>–<lpage>164</lpage>.</mixed-citation></ref><ref id="B24"><mixed-citation xmlns:xlink="http://www.w3.org/1999/xlink" xlink:type="simple"><person-group><name name-style="western"><surname>Audisio</surname><given-names>P</given-names></name><name name-style="western"><surname>Gobbi</surname><given-names>G</given-names></name><name name-style="western"><surname>Liberti</surname><given-names>G</given-names></name><name name-style="western"><surname>Nardi</surname><given-names>G</given-names></name></person-group> (<year>1995</year>) <article-title><tp:taxon-name><tp:taxon-name-part taxon-name-part-type="order">Coleoptera</tp:taxon-name-part></tp:taxon-name> <tp:taxon-name><tp:taxon-name-part taxon-name-part-type="suborder">Polyphaga</tp:taxon-name-part></tp:taxon-name> IX (<tp:taxon-name><tp:taxon-name-part taxon-name-part-type="superfamily">Bostrichoidea</tp:taxon-name-part></tp:taxon-name>, <tp:taxon-name><tp:taxon-name-part taxon-name-part-type="superfamily">Cleroidea</tp:taxon-name-part></tp:taxon-name>, <tp:taxon-name><tp:taxon-name-part taxon-name-part-type="superfamily">Lymexyloidea</tp:taxon-name-part></tp:taxon-name>).</article-title> In: <person-group><name name-style="western"><surname>Minelli</surname><given-names>A</given-names></name><name name-style="western"><surname>Ruffo</surname><given-names>S</given-names></name><name name-style="western"><surname>La Posta</surname><given-names>S</given-names></name></person-group> (<role>Eds</role>) <issue-title>Checklist delle specie della fauna italiana, 54.</issue-title><source>Calderini, Bologna</source>,  <fpage>1</fpage>–<lpage>29</lpage>.</mixed-citation></ref><ref id="B299"><mixed-citation xmlns:xlink="http://www.w3.org/1999/xlink" xlink:type="simple"><person-group><name name-style="western"><surname>Sparacio</surname><given-names>I</given-names></name></person-group> (<year>1997</year>) <source>Coleotteri di Sicilia. Parte seconda.</source><publisher-name>L’Epos</publisher-name>, <publisher-loc>Palermo</publisher-loc>, <size units="page">208 pp</size>.</mixed-citation></ref><ref id="B71"><mixed-citation xmlns:xlink="http://www.w3.org/1999/xlink" xlink:type="simple"><person-group><name name-style="western"><surname>Chiappini</surname><given-names>E</given-names></name><name name-style="western"><surname>Liotta</surname><given-names>G</given-names></name><name name-style="western"><surname>Reguzzi</surname><given-names>MC</given-names></name><name name-style="western"><surname>Battisti</surname><given-names>A</given-names></name></person-group> (<year>2001</year>) <source>Insetti e restauro. Legno, carta, tessuti, pellame e altri materiali.</source><publisher-name>Calderini Edagricole</publisher-name>, <publisher-loc>Bologna</publisher-loc>, <size units="page">260 pp</size>.</mixed-citation></ref><ref id="B159"><mixed-citation xmlns:xlink="http://www.w3.org/1999/xlink" xlink:type="simple"><person-group><name name-style="western"><surname>Iwata</surname><given-names>R</given-names></name><name name-style="western"><surname>Nishimoto</surname><given-names>K</given-names></name></person-group> (<year>1981</year>) <article-title>Observations on the External Morphology and the Surface Structure of <italic><tp:taxon-name><tp:taxon-name-part taxon-name-part-type="genus">Lyctus</tp:taxon-name-part> <tp:taxon-name-part taxon-name-part-type="species">brunneus</tp:taxon-name-part></tp:taxon-name></italic> (Stephens) (<tp:taxon-name><tp:taxon-name-part taxon-name-part-type="order">Coleoptera</tp:taxon-name-part></tp:taxon-name>, <tp:taxon-name><tp:taxon-name-part taxon-name-part-type="family">Lyctidae</tp:taxon-name-part></tp:taxon-name>) by Scanning Electron Microscopy. I. Larvae and Pupae.</article-title><source>Kontyů</source><volume>49</volume>(<issue>4</issue>): <fpage>542</fpage>–<lpage>557</lpage>.</mixed-citation></ref><ref id="B160"><mixed-citation xmlns:xlink="http://www.w3.org/1999/xlink" xlink:type="simple"><person-group><name name-style="western"><surname>Iwata</surname><given-names>R</given-names></name><name name-style="western"><surname>Nishimoto</surname><given-names>K</given-names></name></person-group> (<year>1982</year>) <article-title>Observations on the External Morphology and the Surface Structure of <italic><tp:taxon-name><tp:taxon-name-part taxon-name-part-type="genus">Lyctus</tp:taxon-name-part> <tp:taxon-name-part taxon-name-part-type="species">brunneus</tp:taxon-name-part></tp:taxon-name></italic> (Stephens) (<tp:taxon-name><tp:taxon-name-part taxon-name-part-type="order">Coleoptera</tp:taxon-name-part></tp:taxon-name>, <tp:taxon-name><tp:taxon-name-part taxon-name-part-type="family">Lyctidae</tp:taxon-name-part></tp:taxon-name>) by Scanning Electron Microscopy. II. Adult and Eggs.</article-title><source>Kontyů</source><volume>50</volume>(<issue>1</issue>): <fpage>10</fpage>–<lpage>22</lpage>.</mixed-citation></ref><ref id="B177"><mixed-citation xmlns:xlink="http://www.w3.org/1999/xlink" xlink:type="simple"><person-group><name name-style="western"><surname>Kucerová</surname><given-names>Z</given-names></name><name name-style="western"><surname>Stesjkal</surname><given-names>V</given-names></name></person-group> (<year>2008</year>) <article-title>Differences in egg morphology of the stored-grain pests <italic><tp:taxon-name><tp:taxon-name-part taxon-name-part-type="genus">Rhyzopertha</tp:taxon-name-part> <tp:taxon-name-part taxon-name-part-type="species">dominica</tp:taxon-name-part></tp:taxon-name></italic> and <italic><tp:taxon-name><tp:taxon-name-part taxon-name-part-type="genus">Prostephanus</tp:taxon-name-part> <tp:taxon-name-part taxon-name-part-type="species">truncatus</tp:taxon-name-part></tp:taxon-name></italic> (<tp:taxon-name><tp:taxon-name-part taxon-name-part-type="order">Coleoptera</tp:taxon-name-part></tp:taxon-name>: <tp:taxon-name><tp:taxon-name-part taxon-name-part-type="family">Bostrichidae</tp:taxon-name-part></tp:taxon-name>).</article-title><source>Journal of Stored Products Research</source><volume>44</volume>(<issue>1</issue>): <fpage>103</fpage>–<lpage>105</lpage>. doi: <ext-link ext-link-type="doi" xlink:href="10.1016/j.jspr.2007.06.005" xlink:type="simple">10.1016/j.jspr.2007.06.005</ext-link></mixed-citation></ref><ref id="B12"><mixed-citation xmlns:xlink="http://www.w3.org/1999/xlink" xlink:type="simple"><person-group><name name-style="western"><surname>Altson</surname><given-names>AM</given-names></name></person-group> (<year>1924</year>) <article-title>On the genital system of <italic><tp:taxon-name><tp:taxon-name-part taxon-name-part-type="genus">Lyctus</tp:taxon-name-part> <tp:taxon-name-part taxon-name-part-type="species">brunneus</tp:taxon-name-part></tp:taxon-name></italic> Steph., with a note on <italic><tp:taxon-name><tp:taxon-name-part taxon-name-part-type="genus">Lyctus</tp:taxon-name-part> <tp:taxon-name-part taxon-name-part-type="species">linearis</tp:taxon-name-part></tp:taxon-name></italic> Goeze (<tp:taxon-name><tp:taxon-name-part taxon-name-part-type="order">Coleoptera</tp:taxon-name-part></tp:taxon-name>).</article-title><source>The Journal of the Linnean Society of London, Zoology</source><volume>35</volume>: <fpage>581</fpage>–<lpage>597</lpage> + pls. 31–34.</mixed-citation></ref></ref-list></tp:taxon-treatment>
