# Supplementary material for: The Bostrichidae of the Maltese Islands (Coleoptera)
Source: Zookeys. 2015 Feb 4;(481):69–108. doi: 10.3897/zookeys.481.8294 (PMC4319102; doi:10.3897/zookeys.481.8294)
Supplement: XML Treatment for Trogoxylon impressum [file zookeys.481.8294-treatment2.xml]

<!DOCTYPE tp:taxon-treatment
  PUBLIC "-//TaxonX//DTD Taxonomic Treatment Publishing DTD v0 20100105//EN" "tax-treatment-NSO.dtd">
<tp:taxon-treatment xmlns:tp="http://www.plazi.org/taxpub"><tp:treatment-meta><kwd-group><label>Taxon classification</label><kwd><named-content content-type="kingdom">Animalia</named-content></kwd><kwd><named-content content-type="order">Coleoptera</named-content></kwd><kwd><named-content content-type="family">Bostrichidae</named-content></kwd></kwd-group><mixed-citation publication-type="journal"><person-group><name><surname>Nardi</surname><given-names>Gianluca</given-names></name><name><surname>Mifsud</surname><given-names>David</given-names></name></person-group><article-title>The <tp:taxon-name><tp:taxon-name-part taxon-name-part-type="family">Bostrichidae</tp:taxon-name-part></tp:taxon-name> of the Maltese Islands (<tp:taxon-name><tp:taxon-name-part taxon-name-part-type="order">Coleoptera</tp:taxon-name-part></tp:taxon-name>)</article-title><source>Zookeys</source><day>4</day><month>2</month><year>2015</year><volume>2015</volume><issue>481</issue><fpage>69</fpage><lpage>108</lpage><pub-id pub-id-type="doi">10.3897/zookeys.481.8294</pub-id></mixed-citation></tp:treatment-meta><tp:nomenclature><tp:taxon-name>
                            <tp:taxon-name-part taxon-name-part-type="genus">Trogoxylon</tp:taxon-name-part>
                            <tp:taxon-name-part taxon-name-part-type="species">impressum</tp:taxon-name-part>
                        </tp:taxon-name><tp:taxon-authority>(Comolli, 1837)</tp:taxon-authority></tp:nomenclature><tp:treatment-sec sec-type="Material examined"><title>Material examined.</title><p><bold>Malta:</bold> Busket, 15.VI.2003, DM, 1 ex (CMM); Mistra Valley, 21.IV.1994, DM, under leves of <italic><tp:taxon-name><tp:taxon-name-part taxon-name-part-type="genus">Ficus</tp:taxon-name-part> <tp:taxon-name-part taxon-name-part-type="species">carica</tp:taxon-name-part></tp:taxon-name></italic>, 1 ex (CMM); Qormi, Ħal-Farrug, 5.V.2003, DM, [on] <italic><tp:taxon-name><tp:taxon-name-part taxon-name-part-type="genus">Ceratonia</tp:taxon-name-part> <tp:taxon-name-part taxon-name-part-type="species">siliqua</tp:taxon-name-part></tp:taxon-name></italic>, 1 ex (CNI); 5.V.2003, DM, 2 ex (CMM; CNI); Rabat, Ta Koronja, 14.VI.2002, PS, 1 ex (CMM); Wied Badu, 3.VII.2002, DM, 1 ex (CMM).</p></tp:treatment-sec><tp:treatment-sec sec-type="Chorotype"><title>Chorotype.</title><p>Turanic-European-Mediterranean. This species is widespread from the Canary Islands to Turkmenistan; to the north it reaches Austria, Czech Republic, Germany, Hungary, Slovakia and Switzerland, moreover it has been introduced in some northern European states (Denmark, Finland, Norway and Sweden), into Argentina, Chile and USA (cf. <xref ref-type="bibr" rid="B48">Borowski 2007</xref>, <xref ref-type="bibr" rid="B51">Borowski and Węgrzynowicz 2007</xref>, <xref ref-type="bibr" rid="B31">Barriga and Cepeda 2009</xref>), and it is considered as an established alien in the latter two mentioned territories (<xref ref-type="bibr" rid="B118">Gerberg 1957</xref>). The species is possibly also establishment in China (cf. <xref ref-type="bibr" rid="B251">Peters et al. 2002</xref>), South Africa and Australia (<xref ref-type="bibr" rid="B113">Geis 2002</xref>), but for these territories this was not confirmed (<xref ref-type="bibr" rid="B51">Borowski and Węgrzynowicz 2007</xref>). This species was also recorded from Iraq (<xref ref-type="bibr" rid="B172">Knopt 1972</xref>) and was introduced to Benelux (<xref ref-type="bibr" rid="B202">Lucht 1987</xref>, <xref ref-type="bibr" rid="B96">Drumont and Grootaert 2011</xref>) and both countries must be added to its distribution which was summarized by <xref ref-type="bibr" rid="B48">Borowski (2007)</xref>. <xref ref-type="bibr" rid="B143">Hopkins (1911</xref>: 137, as <!--PageBreak--><italic><tp:taxon-name><tp:taxon-name-part taxon-name-part-type="genus">Lyctus</tp:taxon-name-part> <tp:taxon-name-part taxon-name-part-type="species">impressus</tp:taxon-name-part></tp:taxon-name></italic>) in an Appendix to <xref ref-type="bibr" rid="B176">Kraus (1911)</xref>, recorded this species also for “Cordova, Mex. [= Mexico]”; this record was overlooked since <xref ref-type="bibr" rid="B192">Lesne (1938)</xref> probably because this Appendix, which also included data on additional specimens, was added after the submission of the paper of <xref ref-type="bibr" rid="B176">Kraus (1911)</xref> (cf. <xref ref-type="bibr" rid="B143">Hopkins 1911</xref>: 130, footnote) and Mexico was not included in the mentioned work.</p></tp:treatment-sec><tp:treatment-sec sec-type="Ecology"><title>Ecology.</title><p><italic><tp:taxon-name><tp:taxon-name-part taxon-name-part-type="genus">Trogoxylon</tp:taxon-name-part> <tp:taxon-name-part taxon-name-part-type="species">impressum</tp:taxon-name-part></tp:taxon-name></italic> is a polyphagous species; in the Mediterranean area it has been reared from many local and exotic trees and shrubs (e.g. <italic><tp:taxon-name><tp:taxon-name-part taxon-name-part-type="genus">Ceratonia</tp:taxon-name-part> <tp:taxon-name-part taxon-name-part-type="species">siliqua</tp:taxon-name-part></tp:taxon-name></italic>, <italic><tp:taxon-name><tp:taxon-name-part taxon-name-part-type="genus">Cercis</tp:taxon-name-part> <tp:taxon-name-part taxon-name-part-type="species">siliquastrum</tp:taxon-name-part></tp:taxon-name></italic>, <italic><tp:taxon-name><tp:taxon-name-part taxon-name-part-type="genus">Eucalyptus</tp:taxon-name-part></tp:taxon-name></italic> spp., <italic><tp:taxon-name><tp:taxon-name-part taxon-name-part-type="genus">Ficus</tp:taxon-name-part> <tp:taxon-name-part taxon-name-part-type="species">carica</tp:taxon-name-part></tp:taxon-name></italic>, <italic><tp:taxon-name><tp:taxon-name-part taxon-name-part-type="genus">Pistacia</tp:taxon-name-part> <tp:taxon-name-part taxon-name-part-type="species">lentiscus</tp:taxon-name-part></tp:taxon-name></italic>, <italic><tp:taxon-name><tp:taxon-name-part taxon-name-part-type="genus">Pistacia</tp:taxon-name-part> <tp:taxon-name-part taxon-name-part-type="species">vera</tp:taxon-name-part></tp:taxon-name></italic>, <italic><tp:taxon-name><tp:taxon-name-part taxon-name-part-type="genus">Punica</tp:taxon-name-part> <tp:taxon-name-part taxon-name-part-type="species">granatum</tp:taxon-name-part></tp:taxon-name></italic>, <italic><tp:taxon-name><tp:taxon-name-part taxon-name-part-type="genus">Quercus</tp:taxon-name-part></tp:taxon-name></italic> spp., <italic><tp:taxon-name><tp:taxon-name-part taxon-name-part-type="genus">Tamarix</tp:taxon-name-part></tp:taxon-name></italic> sp., <italic><tp:taxon-name><tp:taxon-name-part taxon-name-part-type="genus">Vitis</tp:taxon-name-part> <tp:taxon-name-part taxon-name-part-type="species">vinifera</tp:taxon-name-part></tp:taxon-name></italic>), and also from timber (cf. <xref ref-type="bibr" rid="B228">Nardi and Ratti 1995</xref>, <xref ref-type="bibr" rid="B134">Halperin and Geis 1999</xref>, <xref ref-type="bibr" rid="B113">Geis 2002</xref>, <xref ref-type="bibr" rid="B194">Liberto and Audisio 2005</xref>, <xref ref-type="bibr" rid="B30">Bahillo et al. 2007</xref>, <xref ref-type="bibr" rid="B27">Baena and Zuzarte 2013</xref>).</p></tp:treatment-sec><tp:treatment-sec sec-type="Notes"><title>Notes.</title><p>This species is a new record for the Maltese Islands; it is recorded also from the nearby Island of Pantelleria (<xref ref-type="bibr" rid="B228">Nardi and Ratti 1995</xref>) and from the Balearic Islands (cf. <xref ref-type="bibr" rid="B288">Schaufuss 1882</xref>, as <italic><tp:taxon-name><tp:taxon-name-part taxon-name-part-type="genus">Lyctus</tp:taxon-name-part> <tp:taxon-name-part taxon-name-part-type="species">impressus</tp:taxon-name-part> <tp:taxon-name-part taxon-name-part-type="subspecies">capitalis</tp:taxon-name-part></tp:taxon-name></italic> n. var., <xref ref-type="bibr" rid="B29">Bahillo de la Puebla and López-Colón 2001</xref>, <xref ref-type="bibr" rid="B225">Nardi 2004a</xref>).</p><p>Its male genitalia was figured by <xref ref-type="bibr" rid="B118">Gerberg (1957</xref>: pl. XI, figs 15–16) and <xref ref-type="bibr" rid="B151">Iablokoff-Khnzorian (1980</xref>: 284, fig. 12.9).</p></tp:treatment-sec><ref-list><ref id="B48"><mixed-citation xmlns:xlink="http://www.w3.org/1999/xlink" xlink:type="simple"><person-group><name name-style="western"><surname>Borowski</surname><given-names>J</given-names></name></person-group> (<year>2007</year>) <article-title><tp:taxon-name><tp:taxon-name-part taxon-name-part-type="family">Bostrichidae</tp:taxon-name-part></tp:taxon-name>.</article-title> In: <person-group><name name-style="western"><surname>Löbl</surname><given-names>I</given-names></name><name name-style="western"><surname>Smetana</surname><given-names>A</given-names></name></person-group> (<role>Eds</role>) <source>Catalogue of Palaearctic <tp:taxon-name><tp:taxon-name-part taxon-name-part-type="order">Coleoptera</tp:taxon-name-part></tp:taxon-name>. Volume 4. <tp:taxon-name><tp:taxon-name-part taxon-name-part-type="superfamily">Elateroidea</tp:taxon-name-part></tp:taxon-name> – <tp:taxon-name><tp:taxon-name-part taxon-name-part-type="superfamily">Derodontoidea</tp:taxon-name-part></tp:taxon-name> – <tp:taxon-name><tp:taxon-name-part taxon-name-part-type="superfamily">Bostrichoidea</tp:taxon-name-part></tp:taxon-name> – <tp:taxon-name><tp:taxon-name-part taxon-name-part-type="superfamily">Lymexyloidea</tp:taxon-name-part></tp:taxon-name> – <tp:taxon-name><tp:taxon-name-part taxon-name-part-type="superfamily">Cleroidea</tp:taxon-name-part></tp:taxon-name> – <tp:taxon-name><tp:taxon-name-part taxon-name-part-type="superfamily">Cucujoidea</tp:taxon-name-part></tp:taxon-name></source>. <publisher-name>Apollo Books</publisher-name>, <publisher-loc>Stenstrup</publisher-loc>, <fpage>320</fpage>–<lpage>328</lpage>.</mixed-citation></ref><ref id="B51"><mixed-citation xmlns:xlink="http://www.w3.org/1999/xlink" xlink:type="simple"><person-group><name name-style="western"><surname>Borowski</surname><given-names>J</given-names></name><name name-style="western"><surname>Węgrzynowicz</surname><given-names>P</given-names></name></person-group> (<year>2007</year>) <source>World Catalogue of <tp:taxon-name><tp:taxon-name-part taxon-name-part-type="family">Bostrichidae</tp:taxon-name-part></tp:taxon-name> (<tp:taxon-name><tp:taxon-name-part taxon-name-part-type="order">Coleoptera</tp:taxon-name-part></tp:taxon-name>).</source><publisher-name>Wydawnictwo Mantis</publisher-name>, <publisher-loc>Olsztyn</publisher-loc>, <size units="page">248 pp</size>.</mixed-citation></ref><ref id="B31"><mixed-citation xmlns:xlink="http://www.w3.org/1999/xlink" xlink:type="simple"><person-group><name name-style="western"><surname>Barriga</surname><given-names>JE</given-names></name><name name-style="western"><surname>Cepeda</surname><given-names>DE</given-names></name></person-group> (<year>2009</year>) <article-title><tp:taxon-name><tp:taxon-name-part taxon-name-part-type="family">Bostrichidae</tp:taxon-name-part></tp:taxon-name> (incl. <tp:taxon-name><tp:taxon-name-part taxon-name-part-type="subfamily">Lyctinae</tp:taxon-name-part></tp:taxon-name>).</article-title> In: <person-group><name name-style="western"><surname>Barriga</surname><given-names>JE</given-names></name></person-group> (<role>Ed.</role>) <source><tp:taxon-name><tp:taxon-name-part taxon-name-part-type="order">Coleoptera</tp:taxon-name-part></tp:taxon-name> Neotropical</source>. <ext-link ext-link-type="uri" xlink:href="http://coleoptera-neotropical.org/paginaprincipalhome.html" xlink:type="simple">http://coleoptera-neotropical.org/paginaprincipalhome.html</ext-link> [<date-in-citation content-type="access-date">accessed 21 October 2013</date-in-citation>]</mixed-citation></ref><ref id="B118"><mixed-citation xmlns:xlink="http://www.w3.org/1999/xlink" xlink:type="simple"><person-group><name name-style="western"><surname>Gerberg</surname><given-names>EJ</given-names></name></person-group> (<year>1957</year>) <article-title>A Revision of the New World Species of Powder-Post Beetles Belonging to the Family <tp:taxon-name><tp:taxon-name-part taxon-name-part-type="family">Lyctidae</tp:taxon-name-part></tp:taxon-name>.</article-title><source>Technical Bulletin</source>. <publisher-name>United States Department of Agriculture</publisher-name><volume>1157</volume>: <fpage>1</fpage>–<lpage>55</lpage> + pls. I–XIV.</mixed-citation></ref><ref id="B251"><mixed-citation xmlns:xlink="http://www.w3.org/1999/xlink" xlink:type="simple"><person-group><name name-style="western"><surname>Peters</surname><given-names>BC</given-names></name><name name-style="western"><surname>Creffield</surname><given-names>JW</given-names></name><name name-style="western"><surname>Eldridge</surname><given-names>RH</given-names></name></person-group> (<year>2002</year>) <article-title>Lyctine (<tp:taxon-name><tp:taxon-name-part taxon-name-part-type="order">Coleoptera</tp:taxon-name-part></tp:taxon-name>: <tp:taxon-name><tp:taxon-name-part taxon-name-part-type="family">Bostrichidae</tp:taxon-name-part></tp:taxon-name>) pests of timber in Australia: A literature review and susceptibility testing protocol.</article-title><source>Australian Forestry</source><volume>65</volume>(<issue>2</issue>): <fpage>107</fpage>–<lpage>119</lpage>. doi: <ext-link ext-link-type="doi" xlink:href="10.1080/00049158.2002.10674861" xlink:type="simple">10.1080/00049158.2002.10674861</ext-link></mixed-citation></ref><ref id="B113"><mixed-citation xmlns:xlink="http://www.w3.org/1999/xlink" xlink:type="simple"><person-group><name name-style="western"><surname>Geis</surname><given-names>K-U</given-names></name></person-group> (<year>2002</year>) <article-title>Gebietsfremde Splintholz- und Bohrkäfer, nach Mitteleuropa mit Importholz und anderen Gütern eingeschleppt. – Eine Bestandsaufnahme (<tp:taxon-name><tp:taxon-name-part taxon-name-part-type="order">Coleoptera</tp:taxon-name-part></tp:taxon-name>: <tp:taxon-name><tp:taxon-name-part taxon-name-part-type="family">Lyctidae</tp:taxon-name-part></tp:taxon-name>, <tp:taxon-name><tp:taxon-name-part taxon-name-part-type="family">Bostrichidae</tp:taxon-name-part></tp:taxon-name>).</article-title><source>Mitteilungen des Internationalen Entomologischen Vereins, Supplement</source><volume>10</volume>: <fpage>1</fpage>–<lpage>100</lpage>.</mixed-citation></ref><ref id="B172"><mixed-citation xmlns:xlink="http://www.w3.org/1999/xlink" xlink:type="simple"><person-group><name name-style="western"><surname>Knopf</surname><given-names>HE</given-names></name></person-group> (<year>1972</year>) <article-title>Contributions to the Knowledge of the Insects Fauna of Trees of Iraq. Part I. <tp:taxon-name><tp:taxon-name-part taxon-name-part-type="order">Coleoptera</tp:taxon-name-part></tp:taxon-name>.</article-title><source>Zeitschrift für Angewandte Entomologie</source><volume>69</volume>: <fpage>82</fpage>–<lpage>87</lpage>. doi: <ext-link ext-link-type="doi" xlink:href="10.1111/j.1439-0418.1971.tb03186.x" xlink:type="simple">10.1111/j.1439-0418.1971.tb03186.x</ext-link></mixed-citation></ref><ref id="B202"><mixed-citation xmlns:xlink="http://www.w3.org/1999/xlink" xlink:type="simple"><person-group><name name-style="western"><surname>Lucht</surname><given-names>WH</given-names></name></person-group> (<year>1987</year>) <source>Die Käfer Mitteleuropas. Katalog.</source><publisher-name>Goecke &amp; Evers</publisher-name>, <publisher-loc>Krefeld</publisher-loc>, <size units="page">342 pp</size>.</mixed-citation></ref><ref id="B96"><mixed-citation xmlns:xlink="http://www.w3.org/1999/xlink" xlink:type="simple"><person-group><name name-style="western"><surname>Drumont</surname><given-names>A</given-names></name><name name-style="western"><surname>Grootaert</surname><given-names>P</given-names></name></person-group> (<year>2011</year>) <source>Saproxylic beetles from Belgium, online distribution maps of species (<tp:taxon-name><tp:taxon-name-part taxon-name-part-type="order">Coleoptera</tp:taxon-name-part></tp:taxon-name>)</source>. <ext-link ext-link-type="uri" xlink:href="http://projects.biodiversity.be/beetles/" xlink:type="simple">http://projects.biodiversity.be/beetles/</ext-link> [<date-in-citation content-type="access-date">accessed 7 August 2013</date-in-citation>]</mixed-citation></ref><ref id="B143"><mixed-citation xmlns:xlink="http://www.w3.org/1999/xlink" xlink:type="simple"><person-group><name name-style="western"><surname>Hopkins</surname><given-names>AD</given-names></name></person-group> (<year>1911</year>) <article-title>Appendix. Notes on habits and distribution, with list of described species.</article-title> In: <person-group><name name-style="western"><surname>Kraus</surname><given-names>EJ</given-names></name></person-group> (<role>Ed.</role>) <source>Technical Papers on Miscellaneous Forest Insects. III. A revision of the powder-post beetles of the family <tp:taxon-name><tp:taxon-name-part taxon-name-part-type="family">Lyctidae</tp:taxon-name-part></tp:taxon-name> of the United States and Europe</source>. <publisher-name>U.S. Department of Agriculture, Bureau of Entomology</publisher-name>, <series>Technical Series</series>, <volume>20</volume>(<issue>III</issue>): <fpage>130</fpage>–<lpage>138</lpage>.</mixed-citation></ref><ref id="B176"><mixed-citation xmlns:xlink="http://www.w3.org/1999/xlink" xlink:type="simple"><person-group><name name-style="western"><surname>Kraus</surname><given-names>EJ</given-names></name></person-group> (<year>1911</year>) <source>Technical Papers on Miscellaneous Forest Insects. III. A revision of the powder-post beetles of the family <tp:taxon-name><tp:taxon-name-part taxon-name-part-type="family">Lyctidae</tp:taxon-name-part></tp:taxon-name> of the United States and Europe</source>. <publisher-name>U.S. Department of Agriculture, Bureau of Entomology</publisher-name>, <series>Technical Series</series><volume>20</volume>(<issue>III</issue>): I–III + <fpage>111</fpage>–<lpage>129</lpage>.</mixed-citation></ref><ref id="B192"><mixed-citation xmlns:xlink="http://www.w3.org/1999/xlink" xlink:type="simple"><person-group><name name-style="western"><surname>Lesne</surname><given-names>P</given-names></name></person-group> (<year>1938</year>) <source>Coleopterorum Catalogus, 10 pars 161 <tp:taxon-name><tp:taxon-name-part taxon-name-part-type="family">Bostrychidae</tp:taxon-name-part></tp:taxon-name>. Auspicis et auxilio W. Junk, ed. S.</source><publisher-name>Schenkling</publisher-name>, <publisher-loc>s‘Gravenhage</publisher-loc>, <size units="page">84 pp</size>.</mixed-citation></ref><ref id="B228"><mixed-citation xmlns:xlink="http://www.w3.org/1999/xlink" xlink:type="simple"><person-group><name name-style="western"><surname>Nardi</surname><given-names>G</given-names></name><name name-style="western"><surname>Ratti</surname><given-names>E</given-names></name></person-group> (<year>1995</year>) <article-title><tp:taxon-name><tp:taxon-name-part taxon-name-part-type="order">Coleoptera</tp:taxon-name-part></tp:taxon-name> <tp:taxon-name><tp:taxon-name-part taxon-name-part-type="family">Lyctidae</tp:taxon-name-part></tp:taxon-name>, <tp:taxon-name><tp:taxon-name-part taxon-name-part-type="family">Bostrychidae</tp:taxon-name-part></tp:taxon-name> e <tp:taxon-name><tp:taxon-name-part taxon-name-part-type="family">Anobiidae</tp:taxon-name-part></tp:taxon-name> di Pantelleria e Lampedusa.</article-title> In: <person-group><name name-style="western"><surname>Massa</surname><given-names>B</given-names></name></person-group> (<role>Ed.</role>) <issue-title>Arthropoda di Lampedusa, Linosa e Pantelleria (Canale di Sicilia, Mar Mediterraneo).</issue-title><source>Il Naturalista siciliano</source><volume>19</volume> (<supplement>Supplemento</supplement>): <fpage>477</fpage>–<lpage>492</lpage>.</mixed-citation></ref><ref id="B134"><mixed-citation xmlns:xlink="http://www.w3.org/1999/xlink" xlink:type="simple"><person-group><name name-style="western"><surname>Halperin</surname><given-names>J</given-names></name><name name-style="western"><surname>Geis</surname><given-names>K-U</given-names></name></person-group> (<year>1999</year>) <article-title><tp:taxon-name><tp:taxon-name-part taxon-name-part-type="family">Lyctidae</tp:taxon-name-part></tp:taxon-name> (<tp:taxon-name><tp:taxon-name-part taxon-name-part-type="order">Coleoptera</tp:taxon-name-part></tp:taxon-name>) of Israel, their damage and its prevention.</article-title><source>Phytoparasitica</source><volume>27</volume>(<issue>4</issue>): <fpage>257</fpage>–<lpage>262</lpage>. doi: <ext-link ext-link-type="doi" xlink:href="10.1007/BF02981481" xlink:type="simple">10.1007/BF02981481</ext-link></mixed-citation></ref><ref id="B194"><mixed-citation xmlns:xlink="http://www.w3.org/1999/xlink" xlink:type="simple"><person-group><name name-style="western"><surname>Liberto</surname><given-names>A</given-names></name><name name-style="western"><surname>Audisio</surname><given-names>P</given-names></name></person-group> (<year>2005</year>) <article-title>Sulla presenza in Sardegna di <italic><tp:taxon-name><tp:taxon-name-part taxon-name-part-type="genus">Teloclerus</tp:taxon-name-part> <tp:taxon-name-part taxon-name-part-type="species">compressicornis</tp:taxon-name-part></tp:taxon-name></italic> (<tp:taxon-name><tp:taxon-name-part taxon-name-part-type="order">Coleoptera</tp:taxon-name-part></tp:taxon-name> <tp:taxon-name><tp:taxon-name-part taxon-name-part-type="family">Cleridae</tp:taxon-name-part></tp:taxon-name>).</article-title><source>Bollettino della Società entomologica italiana</source><volume>137</volume>(<issue>1</issue>): <fpage>45</fpage>–<lpage>48</lpage>.</mixed-citation></ref><ref id="B30"><mixed-citation xmlns:xlink="http://www.w3.org/1999/xlink" xlink:type="simple"><person-group><name name-style="western"><surname>Bahillo de la Puebla</surname><given-names>P</given-names></name><name name-style="western"><surname>López-Cólon</surname><given-names>JI</given-names></name><name name-style="western"><surname>Baena</surname><given-names>M</given-names></name></person-group> (<year>2007</year>) <article-title>Los <tp:taxon-name><tp:taxon-name-part taxon-name-part-type="family">Bostrichidae</tp:taxon-name-part></tp:taxon-name> Latreille, 1802 de la fauna de íbero-balear (<tp:taxon-name><tp:taxon-name-part taxon-name-part-type="order">Coleoptera</tp:taxon-name-part></tp:taxon-name>).</article-title><source>Heteropterus Revista de Entomología</source><volume>7</volume>(<issue>2</issue>): <fpage>147</fpage>–<lpage>227</lpage>.</mixed-citation></ref><ref id="B27"><mixed-citation xmlns:xlink="http://www.w3.org/1999/xlink" xlink:type="simple"><person-group><name name-style="western"><surname>Baena</surname><given-names>M</given-names></name><name name-style="western"><surname>Zuzarte</surname><given-names>AJ</given-names></name></person-group> (<year>2013</year>) <article-title>Contribución al estudio de los Bostríquidos de Portugal y actualización del catálogo de la fauna ibérica (<tp:taxon-name><tp:taxon-name-part taxon-name-part-type="order">Coleoptera</tp:taxon-name-part></tp:taxon-name>, <tp:taxon-name><tp:taxon-name-part taxon-name-part-type="family">Bostrichidae</tp:taxon-name-part></tp:taxon-name>).</article-title><source>Zoologica baetica</source><volume>24</volume>: <fpage>25</fpage>–<lpage>51</lpage>.</mixed-citation></ref><ref id="B288"><mixed-citation xmlns:xlink="http://www.w3.org/1999/xlink" xlink:type="simple"><person-group><name name-style="western"><surname>Schaufuss</surname><given-names>LW</given-names></name></person-group> (<year>1882</year>) <article-title>Zoologische Ergebnisse von Excursionen auf den Balearen. III. (Addenda und Fortsetzung).</article-title><source>Numquam otiosus</source><volume>3</volume>(<issue>1879</issue>): <fpage>527</fpage>–<lpage>552</lpage>.</mixed-citation></ref><ref id="B29"><mixed-citation xmlns:xlink="http://www.w3.org/1999/xlink" xlink:type="simple"><person-group><name name-style="western"><surname>Bahillo de la Puebla</surname><given-names>P</given-names></name><name name-style="western"><surname>López-Colón</surname><given-names>JI</given-names></name></person-group> (<year>2001</year>) <article-title>Los <tp:taxon-name><tp:taxon-name-part taxon-name-part-type="family">Bostrichidae</tp:taxon-name-part></tp:taxon-name> Latreille, 1802 de la Comunidad Autónoma Vasca y áreas limítrofes (<tp:taxon-name><tp:taxon-name-part taxon-name-part-type="order">Coleoptera</tp:taxon-name-part></tp:taxon-name>).</article-title><source>Heteropterus Revista de Entomologia</source><volume>1</volume>: <fpage>25</fpage>–<lpage>40</lpage>.</mixed-citation></ref><ref id="B225"><mixed-citation xmlns:xlink="http://www.w3.org/1999/xlink" xlink:type="simple"><person-group><name name-style="western"><surname>Nardi</surname><given-names>G</given-names></name></person-group> (<year>2004a</year>) <article-title>Fauna Europaea: <tp:taxon-name><tp:taxon-name-part taxon-name-part-type="family">Lyctidae</tp:taxon-name-part></tp:taxon-name>.</article-title> In: <person-group><name name-style="western"><surname>Audisio</surname><given-names>P</given-names></name></person-group> (<role>Ed.</role>) <source>Fauna Europaea: <tp:taxon-name><tp:taxon-name-part taxon-name-part-type="order">Coleoptera</tp:taxon-name-part></tp:taxon-name> 2, Beetles. Fauna Europaea version 1.0</source>. <ext-link ext-link-type="uri" xlink:href="http://www.faunaeur.org" xlink:type="simple">http://www.faunaeur.org</ext-link> [<date-in-citation content-type="access-date">accessed 12 July 2014 as version 2.6.2 of 29 August 2013</date-in-citation>]</mixed-citation></ref><ref id="B151"><mixed-citation xmlns:xlink="http://www.w3.org/1999/xlink" xlink:type="simple"><person-group><name name-style="western"><surname>Iablokoff-Khnzorian</surname><given-names>SM</given-names></name></person-group> (<year>1980</year>) <article-title>Le segment genital male des coléoptères et son importance phylogenetique (<tp:taxon-name><tp:taxon-name-part taxon-name-part-type="order">Coleoptera</tp:taxon-name-part></tp:taxon-name>).</article-title><source>Deutsche entomologische Zeitschrift</source><volume>27</volume>(<issue>4</issue>): <fpage>251</fpage>–<lpage>295</lpage>.</mixed-citation></ref></ref-list></tp:taxon-treatment>
