# Supplementary material for: The Bostrichidae of the Maltese Islands (Coleoptera)
Source: Zookeys. 2015 Feb 4;(481):69–108. doi: 10.3897/zookeys.481.8294 (PMC4319102; doi:10.3897/zookeys.481.8294)
Supplement: XML Treatment for Rhyzopertha dominica [file zookeys.481.8294-treatment3.xml]

<!DOCTYPE tp:taxon-treatment
  PUBLIC "-//TaxonX//DTD Taxonomic Treatment Publishing DTD v0 20100105//EN" "tax-treatment-NSO.dtd">
<tp:taxon-treatment xmlns:tp="http://www.plazi.org/taxpub"><tp:treatment-meta><kwd-group><label>Taxon classification</label><kwd><named-content content-type="kingdom">Animalia</named-content></kwd><kwd><named-content content-type="order">Coleoptera</named-content></kwd><kwd><named-content content-type="family">Bostrichidae</named-content></kwd></kwd-group><mixed-citation publication-type="journal"><person-group><name><surname>Nardi</surname><given-names>Gianluca</given-names></name><name><surname>Mifsud</surname><given-names>David</given-names></name></person-group><article-title>The <tp:taxon-name><tp:taxon-name-part taxon-name-part-type="family">Bostrichidae</tp:taxon-name-part></tp:taxon-name> of the Maltese Islands (<tp:taxon-name><tp:taxon-name-part taxon-name-part-type="order">Coleoptera</tp:taxon-name-part></tp:taxon-name>)</article-title><source>Zookeys</source><day>4</day><month>2</month><year>2015</year><volume>2015</volume><issue>481</issue><fpage>69</fpage><lpage>108</lpage><pub-id pub-id-type="doi">10.3897/zookeys.481.8294</pub-id></mixed-citation></tp:treatment-meta><tp:nomenclature><tp:taxon-name>
                            <tp:taxon-name-part taxon-name-part-type="genus">Rhyzopertha</tp:taxon-name-part>
                            <tp:taxon-name-part taxon-name-part-type="species">dominica</tp:taxon-name-part>
                        </tp:taxon-name><tp:taxon-authority>(Fabricius, 1792)</tp:taxon-authority><tp:nomenclature-citation-list><tp:nomenclature-citation><tp:taxon-name><tp:taxon-name-part taxon-name-part-type="genus">Rhyzopertha</tp:taxon-name-part> <tp:taxon-name-part taxon-name-part-type="species">dominica</tp:taxon-name-part></tp:taxon-name><comment>: <xref ref-type="bibr" rid="B149">Hyde and Daubney 1960</xref>: 120.</comment></tp:nomenclature-citation><tp:nomenclature-citation><tp:taxon-name><tp:taxon-name-part taxon-name-part-type="genus">Rhyzopertha</tp:taxon-name-part> <tp:taxon-name-part taxon-name-part-type="species">dominica</tp:taxon-name-part></tp:taxon-name><comment> (Fabricius, 1792): <xref ref-type="bibr" rid="B92">Denux and Zagatti 2010</xref>: 348.</comment></tp:nomenclature-citation></tp:nomenclature-citation-list></tp:nomenclature><tp:treatment-sec sec-type="Literature records"><title>Literature records.</title><p><bold>Malta:</bold> Floriana, St. Publius site, 1958, on grain, 1 ex (<xref ref-type="bibr" rid="B149">Hyde and Daubney 1960</xref>); “MT” [= Malta] (<xref ref-type="bibr" rid="B92">Denux and Zagatti 2010</xref>).</p></tp:treatment-sec><tp:treatment-sec sec-type="Material examined"><title>Material examined.</title><p><bold>Malta:</bold> St. Thomas Bay, 27.VI.1990, DM, 1 ex (CMM); Zejtun, 20.VII.1989, DM, attracted to light, 1 ex (CMM); 15.IX.1989, DM, 1 ex (CNI); 21.IX.1989, DM, 1 ex (CMM); 28.IX.1989, DM, 1 ex (CMM); 10.IX.2001, DM, 1 ex (CMM); 24.XI.2001, DM, 2 ex (CMM; CNI); 3.VII.2002 DM, 1 ex (CMM).</p></tp:treatment-sec><tp:treatment-sec sec-type="Chorotype"><title>Chorotype.</title><p>Cosmopolitan (<xref ref-type="bibr" rid="B259">Potter 1935</xref>, as <!--PageBreak--><italic><tp:taxon-name><tp:taxon-name-part taxon-name-part-type="genus">Rhizopertha</tp:taxon-name-part> <tp:taxon-name-part taxon-name-part-type="species">dominica</tp:taxon-name-part></tp:taxon-name></italic>, <xref ref-type="bibr" rid="B48">Borowski 2007</xref>). This species is widespread in the Palaeartic region (cf. <xref ref-type="bibr" rid="B226">Nardi 2004b</xref>, <xref ref-type="bibr" rid="B48">Borowski 2007</xref>). The followings territories were not included in its distribution provided by <xref ref-type="bibr" rid="B48">Borowski (2007)</xref>: Bhutan (<xref ref-type="bibr" rid="B304">Taylor and Halliday 1986</xref>), Bulgaria (<xref ref-type="bibr" rid="B332">Zidan and Obretenchev 2009</xref>), China (Anhui, Chongqing, Guangdong, Guizhou, Hebei, Henan, Hubei, Hunan, Jiangxi, Shandong, Sichuan) (<xref ref-type="bibr" rid="B185">Lesne 1904</xref>, as <italic><tp:taxon-name><tp:taxon-name-part taxon-name-part-type="genus">Rhizopertha</tp:taxon-name-part> <tp:taxon-name-part taxon-name-part-type="species">dominica</tp:taxon-name-part></tp:taxon-name></italic>, Song et al. 2012), Iran (cf. <xref ref-type="bibr" rid="B1">Abivari 2001</xref>, as <italic><tp:taxon-name><tp:taxon-name-part taxon-name-part-type="genus">Rhizopertha</tp:taxon-name-part> <tp:taxon-name-part taxon-name-part-type="species">dominica</tp:taxon-name-part></tp:taxon-name></italic>, <xref ref-type="bibr" rid="B331">Ziaee et al. 2006</xref>, <xref ref-type="bibr" rid="B22">Ashouri and Shayesteh 2009</xref>), Israel (<xref ref-type="bibr" rid="B133">Halperin and Damoiseau 1980</xref>, as <italic><tp:taxon-name><tp:taxon-name-part taxon-name-part-type="genus">Rhizopertha</tp:taxon-name-part> <tp:taxon-name-part taxon-name-part-type="species">dominica</tp:taxon-name-part></tp:taxon-name></italic>, <xref ref-type="bibr" rid="B72">Chikatunov et al. 2004</xref>, as <italic><tp:taxon-name><tp:taxon-name-part taxon-name-part-type="genus">Rhyzoperta</tp:taxon-name-part></tp:taxon-name></italic> [sic!] <italic><tp:taxon-name><tp:taxon-name-part taxon-name-part-type="species">dominica</tp:taxon-name-part></tp:taxon-name></italic>, <xref ref-type="bibr" rid="B73">Chikatunov et al. 2006</xref>, as <italic><tp:taxon-name><tp:taxon-name-part taxon-name-part-type="genus">Rhizopertha</tp:taxon-name-part> <tp:taxon-name-part taxon-name-part-type="species">dominica</tp:taxon-name-part></tp:taxon-name></italic>), Jordan (<xref ref-type="bibr" rid="B295">Sharaf et al. 1983</xref>), Libya (cf. <xref ref-type="bibr" rid="B328">Zanon 1922</xref>, <xref ref-type="bibr" rid="B127">Gridelli 1930</xref>, <xref ref-type="bibr" rid="B330">Zavattari 1934</xref>, in all cases as <italic><tp:taxon-name><tp:taxon-name-part taxon-name-part-type="genus">Rhizopertha</tp:taxon-name-part> <tp:taxon-name-part taxon-name-part-type="species">dominica</tp:taxon-name-part></tp:taxon-name></italic>, <xref ref-type="bibr" rid="B68">Champ 1986</xref>), Lithuania (<xref ref-type="bibr" rid="B157">Ivinskis et al. 2009</xref>, as <italic><tp:taxon-name><tp:taxon-name-part taxon-name-part-type="genus">Rhizopertha</tp:taxon-name-part> <tp:taxon-name-part taxon-name-part-type="species">dominica</tp:taxon-name-part></tp:taxon-name></italic>), Morocco (Martínez de la Escalera 1914, <xref ref-type="bibr" rid="B280">Rungs 1946</xref>, <xref ref-type="bibr" rid="B102">Español 1956b</xref>, <xref ref-type="bibr" rid="B173">Kocher 1956</xref>, in all cases as <italic><tp:taxon-name><tp:taxon-name-part taxon-name-part-type="genus">Rhizopertha</tp:taxon-name-part> <tp:taxon-name-part taxon-name-part-type="species">dominica</tp:taxon-name-part></tp:taxon-name></italic>, <xref ref-type="bibr" rid="B28">Bartali et al. 1990</xref>, <xref ref-type="bibr" rid="B200">López-Colon 2000</xref>, as <italic><tp:taxon-name><tp:taxon-name-part taxon-name-part-type="genus">Rhizopertha</tp:taxon-name-part> <tp:taxon-name-part taxon-name-part-type="species">dominica</tp:taxon-name-part></tp:taxon-name></italic>, <xref ref-type="bibr" rid="B39">Benhalima et al. 2004</xref>), Nepal (<xref ref-type="bibr" rid="B304">Taylor and Halliday 1986</xref>), Pakistan (cf. <xref ref-type="bibr" rid="B266">Quddus and Qayyum 1982</xref>, <xref ref-type="bibr" rid="B154">Ishaque et al. 1982</xref>, in both cases as <italic><tp:taxon-name><tp:taxon-name-part taxon-name-part-type="genus">Rhizopertha</tp:taxon-name-part> <tp:taxon-name-part taxon-name-part-type="species">dominica</tp:taxon-name-part></tp:taxon-name></italic>, <xref ref-type="bibr" rid="B304">Taylor and Halliday 1986</xref>, <xref ref-type="bibr" rid="B284">Sardar Alam et al. 1999</xref>, <xref ref-type="bibr" rid="B19">Anwar et al. 2005</xref>, in both cases as <italic><tp:taxon-name><tp:taxon-name-part taxon-name-part-type="genus">Rhizopertha</tp:taxon-name-part> <tp:taxon-name-part taxon-name-part-type="species">dominica</tp:taxon-name-part></tp:taxon-name></italic>, <xref ref-type="bibr" rid="B318">Wakil et al. 2006</xref>, <xref ref-type="bibr" rid="B5">Ahmed et al. 2008</xref>, as <italic><tp:taxon-name><tp:taxon-name-part taxon-name-part-type="genus">Rhizopertha</tp:taxon-name-part> <tp:taxon-name-part taxon-name-part-type="species">dominica</tp:taxon-name-part></tp:taxon-name></italic>, <xref ref-type="bibr" rid="B319">Wakil et al. 2013</xref>), Portugal (<xref ref-type="bibr" rid="B293">Seabra 1943</xref>, as <italic><tp:taxon-name><tp:taxon-name-part taxon-name-part-type="genus">Rhizopertha</tp:taxon-name-part> <tp:taxon-name-part taxon-name-part-type="species">dominica</tp:taxon-name-part></tp:taxon-name></italic>, <xref ref-type="bibr" rid="B226">Nardi 2004b</xref>, <xref ref-type="bibr" rid="B30">Bahillo de la Puebla et al. 2007</xref>, <xref ref-type="bibr" rid="B27">Baena and Zuzarte 2013</xref>), Romania (<xref ref-type="bibr" rid="B121">Ghizdavu and Deac 1995</xref>, <xref ref-type="bibr" rid="B226">Nardi 2004b</xref>), Saudi Arabia (<xref ref-type="bibr" rid="B91">Damoiseau 1979</xref>, <xref ref-type="bibr" rid="B13">Amin et al. 1986</xref>, in both cases as <italic><tp:taxon-name><tp:taxon-name-part taxon-name-part-type="genus">Rhizopertha</tp:taxon-name-part> <tp:taxon-name-part taxon-name-part-type="species">dominica</tp:taxon-name-part></tp:taxon-name></italic>, <xref ref-type="bibr" rid="B219">Mostafa et al. 1981</xref>, <xref ref-type="bibr" rid="B279">Rostom 1993</xref>, <xref ref-type="bibr" rid="B6">Ahmed 1996</xref>), Switzerland (<xref ref-type="bibr" rid="B144">Hoppe 1981</xref>, <xref ref-type="bibr" rid="B58">Buchi 1993</xref>, <xref ref-type="bibr" rid="B168">Kenis 2005</xref>, as <italic><tp:taxon-name><tp:taxon-name-part taxon-name-part-type="genus">Rhyzoperta</tp:taxon-name-part></tp:taxon-name></italic> [sic!] <italic><tp:taxon-name><tp:taxon-name-part taxon-name-part-type="species">dominica</tp:taxon-name-part></tp:taxon-name></italic>, <xref ref-type="bibr" rid="B92">Denux and Zagatti 2010</xref>), Turkey (<xref ref-type="bibr" rid="B120">Gerini 1971</xref>, <xref ref-type="bibr" rid="B25">Aydin and Soran 1987</xref>, <xref ref-type="bibr" rid="B325">Yucel 1988</xref>, <xref ref-type="bibr" rid="B98">Emekçi and Ferizli 2000</xref>), Ukraine (<xref ref-type="bibr" rid="B256">Podobivskiĭ 1991</xref>) and Uzbekistan (<xref ref-type="bibr" rid="B21">Asanov 1980</xref>).</p></tp:treatment-sec><tp:treatment-sec sec-type="Ecology"><title>Ecology.</title><p>Originally, this species was only associated with wood but is now considered as a primary pest of all kinds of stored grains. Both larvae and adults are able to attack whole grain, causing considerable damage. The species is thought to have originated from the Indian subcontinent, and was introduced worldwide by commerce. It is an economically important pest since it can cause signiﬁcant economic losses in terms of grain mass and nutrient depletion, and pose a public health risk from contamination by allergens, such as uric acid (cf. <xref ref-type="bibr" rid="B259">Potter 1935</xref>, <xref ref-type="bibr" rid="B40">Beeson and Bhatia 1937</xref>, <xref ref-type="bibr" rid="B181">Lepesme 1944</xref>, in all cases as <italic><tp:taxon-name><tp:taxon-name-part taxon-name-part-type="genus">Rhyzopertha</tp:taxon-name-part> <tp:taxon-name-part taxon-name-part-type="species">dominica</tp:taxon-name-part></tp:taxon-name></italic>, <xref ref-type="bibr" rid="B107">Fisher 1950</xref>, <xref ref-type="bibr" rid="B7">Aitken 1975</xref>, <xref ref-type="bibr" rid="B207">Maes 1995</xref>, <xref ref-type="bibr" rid="B258">Pollini 1998</xref>, in both cases as <italic><tp:taxon-name><tp:taxon-name-part taxon-name-part-type="genus">Rhyzopertha</tp:taxon-name-part> <tp:taxon-name-part taxon-name-part-type="species">dominica</tp:taxon-name-part></tp:taxon-name></italic>, <xref ref-type="bibr" rid="B113">Geis 2002</xref>, Gelosi and Süss 2001, <xref ref-type="bibr" rid="B230">Nguyen 2006</xref>, <xref ref-type="bibr" rid="B48">Borowski 2007</xref>, <xref ref-type="bibr" rid="B198">Liu et al. 2008</xref>, <xref ref-type="bibr" rid="B92">Denux and Zagatti 2010</xref>, <xref ref-type="bibr" rid="B169">Kenis and Branco 2010</xref>, <xref ref-type="bibr" rid="B20">Arthur et al. 2012</xref>, <xref ref-type="bibr" rid="B97">Edde 2012</xref>). This species can also damage books (<xref ref-type="bibr" rid="B142">Hoffman 1933</xref>, as <italic><tp:taxon-name><tp:taxon-name-part taxon-name-part-type="genus">Rhyzopertha</tp:taxon-name-part> <tp:taxon-name-part taxon-name-part-type="species">dominica</tp:taxon-name-part></tp:taxon-name></italic>).</p></tp:treatment-sec><tp:treatment-sec sec-type="Notes"><title>Notes.</title><p>The record from Malta by <xref ref-type="bibr" rid="B149">Hyde and Daubney (1960)</xref> was later overlooked by all authors (cf. <xref ref-type="bibr" rid="B283">Saliba 1963</xref>, <xref ref-type="bibr" rid="B226">Nardi 2004b</xref>, <xref ref-type="bibr" rid="B48">Borowski 2007</xref>). Thus this beetle must have been introduced in Malta at least since 1958 where it is now a well established species.</p><p>In Italy, <italic><tp:taxon-name><tp:taxon-name-part taxon-name-part-type="genus">Rhyzopertha</tp:taxon-name-part> <tp:taxon-name-part taxon-name-part-type="species">dominica</tp:taxon-name-part></tp:taxon-name></italic> was first collected in Sicily during the nineteenth century (cf. <xref ref-type="bibr" rid="B41">Bertolini 1874</xref>, as <italic><tp:taxon-name><tp:taxon-name-part taxon-name-part-type="genus">Rhyzopertha</tp:taxon-name-part> <tp:taxon-name-part taxon-name-part-type="species">pusilla</tp:taxon-name-part></tp:taxon-name></italic> Fabr. [= (Fabricius, 1798)]; <xref ref-type="bibr" rid="B268">Ragusa 1896</xref>, as <italic><tp:taxon-name><tp:taxon-name-part taxon-name-part-type="genus">Rhyzopertha</tp:taxon-name-part> <tp:taxon-name-part taxon-name-part-type="species">pusilla</tp:taxon-name-part></tp:taxon-name></italic>), and since the 1950’s it was widespread in all regions (cf. <xref ref-type="bibr" rid="B235">Norato 1957</xref>, <xref ref-type="bibr" rid="B89">Dal Monte 1958</xref>, as <italic><tp:taxon-name><tp:taxon-name-part taxon-name-part-type="genus">Rhyzopertha</tp:taxon-name-part> <tp:taxon-name-part taxon-name-part-type="species">dominica</tp:taxon-name-part></tp:taxon-name></italic>, <xref ref-type="bibr" rid="B115">Genduso 1963</xref>). According to <xref ref-type="bibr" rid="B92">Denux and Zagatti (2010</xref>: 348) the first European record of this species was from Czech Republic and is dated 1900, but the above Sicilian records, as well as those from other countries (cf. <xref ref-type="bibr" rid="B275">Reitter 1883</xref>, as <italic><tp:taxon-name><tp:taxon-name-part taxon-name-part-type="genus">Rhyzopertha</tp:taxon-name-part> <tp:taxon-name-part taxon-name-part-type="species">pusilla</tp:taxon-name-part></tp:taxon-name></italic>, <xref ref-type="bibr" rid="B184">Lesne 1901b</xref>), are older. Moreover, this species has been present in Europe at least since 3500–2551 BP, as testified by its archelogical presence in Spain and Greece (cf. <xref ref-type="bibr" rid="B171">King 2009</xref>). So the species was introduced and established before 1492 A.D. at least in Spain and Greece and must be considered as parautocthonous (cf. <xref ref-type="bibr" rid="B329">Zapparoli 2008</xref>: 98). Illustrations of its male and female genitalia were provided by <xref ref-type="bibr" rid="B259">Potter (1935</xref>: 474–475, figs 21–25), <xref ref-type="bibr" rid="B193">Lesne (1945</xref>: 149, figs 9–13, as <italic><tp:taxon-name><tp:taxon-name-part taxon-name-part-type="genus">Rhyzopertha</tp:taxon-name-part> <tp:taxon-name-part taxon-name-part-type="species">dominica</tp:taxon-name-part></tp:taxon-name></italic>) and <xref ref-type="bibr" rid="B302">Surtees (1961</xref>: 149, fig. 11, as <italic><tp:taxon-name><tp:taxon-name-part taxon-name-part-type="genus">Rhyzopertha</tp:taxon-name-part> <tp:taxon-name-part taxon-name-part-type="species">dominica</tp:taxon-name-part></tp:taxon-name></italic>).</p><!--PageBreak--><p><italic><tp:taxon-name><tp:taxon-name-part taxon-name-part-type="genus">Rhizopertha</tp:taxon-name-part> <tp:taxon-name-part taxon-name-part-type="species">dominica</tp:taxon-name-part> <tp:taxon-name-part taxon-name-part-type="subspecies">granulipennis</tp:taxon-name-part></tp:taxon-name></italic> Lesne in Beeson &amp; Bhatia, 1937 from northern India (Uttarakhand, Chandi Randge) (<xref ref-type="bibr" rid="B40">Beeson and Bhatia 1937</xref>: 283, <xref ref-type="bibr" rid="B193">Lesne 1945</xref>: 146, as <italic><tp:taxon-name><tp:taxon-name-part taxon-name-part-type="genus">Rhyzopertha</tp:taxon-name-part> <tp:taxon-name-part taxon-name-part-type="species">dominica</tp:taxon-name-part> <tp:taxon-name-part taxon-name-part-type="subspecies">granulipennis</tp:taxon-name-part></tp:taxon-name></italic>) was overlooked in recent catalogues (cf. <xref ref-type="bibr" rid="B48">Borowski 2007</xref>, <xref ref-type="bibr" rid="B51">Borowski and Węgrzynowicz 2007</xref>, <xref ref-type="bibr" rid="B156">Ivie 2010</xref>). In its original description – “A large form with exceptionally strongly developed granulation of the elytral declivity was bred from <italic><tp:taxon-name><tp:taxon-name-part taxon-name-part-type="genus">Shorea</tp:taxon-name-part> <tp:taxon-name-part taxon-name-part-type="species">robusta</tp:taxon-name-part></tp:taxon-name></italic> [(<tp:taxon-name><tp:taxon-name-part taxon-name-part-type="family">Dipterocarpaceae</tp:taxon-name-part></tp:taxon-name>)] and labelled <italic><tp:taxon-name><tp:taxon-name-part taxon-name-part-type="genus">Rhyzopertha</tp:taxon-name-part> <tp:taxon-name-part taxon-name-part-type="species">dominica</tp:taxon-name-part> <tp:taxon-name-part taxon-name-part-type="subspecies">granulipennis</tp:taxon-name-part></tp:taxon-name></italic> by Lesne” (<xref ref-type="bibr" rid="B40">Beeson and Bhatia 1937</xref>: 283) – its rank is not unambiguously given, so, according to the Code (ICZN 1999, art. 45.6.4), it is an available subspecific name. Its authorship is here attributed to Lesne in <xref ref-type="bibr" rid="B40">Beeson and Bhatia (1937</xref>: 283), since <xref ref-type="bibr" rid="B193">Lesne (1945</xref>: 146) has reaffirmed the authorship of this name: “J’ai donné le nome de <italic><tp:taxon-name><tp:taxon-name-part taxon-name-part-type="genus">Rhyzopertha</tp:taxon-name-part> <tp:taxon-name-part taxon-name-part-type="species">dominica</tp:taxon-name-part> <tp:taxon-name-part taxon-name-part-type="subspecies">granulipennis</tp:taxon-name-part></tp:taxon-name></italic> (1 [= footnote: Cf. Beeson et Bhatia, mémoire cité, p. 283.]) à cette forme remarquable” [= I named <italic><tp:taxon-name><tp:taxon-name-part taxon-name-part-type="genus">Rhyzopertha</tp:taxon-name-part> <tp:taxon-name-part taxon-name-part-type="species">dominica</tp:taxon-name-part> <tp:taxon-name-part taxon-name-part-type="subspecies">granulipennis</tp:taxon-name-part></tp:taxon-name></italic> (1 [= footnote: Cf. Beeson et Bhatia, memory cited, p. 283.]) this remarkable form]. Unfortunately, it was not possible to study the type material of this taxon, that, according to <xref ref-type="bibr" rid="B193">Lesne (1945</xref>: 146), is housed in the Muséum National d’Histoire Naturelle of Paris (France) and in the Forest Research Institute of Derha Dun (India). However, on the basis of numerous specimens of this species from different territories (Nardi, unpublished data) which show a significant range of variability in the granulation of the elytral declivity, the following new synonymy, is here established: <tp:taxon-name><tp:taxon-name-part taxon-name-part-type="genus">Rhizopertha</tp:taxon-name-part> <tp:taxon-name-part taxon-name-part-type="species">dominica</tp:taxon-name-part> <tp:taxon-name-part taxon-name-part-type="infraspecific-rank">form</tp:taxon-name-part> <tp:taxon-name-part taxon-name-part-type="form">granulipennis</tp:taxon-name-part></tp:taxon-name> Lesne, in <xref ref-type="bibr" rid="B40">Beeson and Bhatia 1937</xref>: 283 = <italic><tp:taxon-name><tp:taxon-name-part taxon-name-part-type="genus">Rhyzopertha</tp:taxon-name-part> <tp:taxon-name-part taxon-name-part-type="species">dominica</tp:taxon-name-part></tp:taxon-name></italic> (Fabricius, 1792: 359), <bold>syn. n.</bold></p></tp:treatment-sec><ref-list><ref id="B149"><mixed-citation xmlns:xlink="http://www.w3.org/1999/xlink" xlink:type="simple"><person-group><name name-style="western"><surname>Hyde</surname><given-names>MB</given-names></name><name name-style="western"><surname>Daubney</surname><given-names>CG</given-names></name></person-group> (<year>1960</year>) <article-title>A study of grain storage fossae in Malta.</article-title><source>Tropical Science</source><volume>2</volume>: <fpage>115</fpage>–<lpage>129</lpage>.</mixed-citation></ref><ref id="B92"><mixed-citation xmlns:xlink="http://www.w3.org/1999/xlink" xlink:type="simple"><person-group><name name-style="western"><surname>Denux</surname><given-names>O</given-names></name><name name-style="western"><surname>Zagatti</surname><given-names>P</given-names></name></person-group> (<year>2010</year>) <article-title><tp:taxon-name><tp:taxon-name-part taxon-name-part-type="order">Coleoptera</tp:taxon-name-part></tp:taxon-name> families other than <tp:taxon-name><tp:taxon-name-part taxon-name-part-type="family">Cerambycidae</tp:taxon-name-part></tp:taxon-name>, <tp:taxon-name><tp:taxon-name-part taxon-name-part-type="family">Curculionidae</tp:taxon-name-part></tp:taxon-name> sensu lato, <tp:taxon-name><tp:taxon-name-part taxon-name-part-type="family">Chrysomelidae</tp:taxon-name-part></tp:taxon-name> sensu lato and <tp:taxon-name><tp:taxon-name-part taxon-name-part-type="family">Coccinelidae</tp:taxon-name-part></tp:taxon-name>. Chapter 8.5.</article-title> In: <person-group><name name-style="western"><surname>Roques</surname><given-names>A</given-names></name><name name-style="western"><surname>Kenis</surname><given-names>M</given-names></name><name name-style="western"><surname>Lees</surname><given-names>D</given-names></name><name name-style="western"><surname>Lopez-Vaamonde</surname><given-names>C</given-names></name><name name-style="western"><surname>Rabitsch</surname><given-names>W</given-names></name><name name-style="western"><surname>Rasplus</surname><given-names>J-Y</given-names></name><name name-style="western"><surname>Roy</surname><given-names>DB</given-names></name></person-group> (<role>Eds</role>) <issue-title>Alien terrestrial arthropods of Europe.</issue-title><source>BioRisk</source><volume>4</volume>(<issue>1</issue>): <fpage>315</fpage>–<lpage>406</lpage>.</mixed-citation></ref><ref id="B259"><mixed-citation xmlns:xlink="http://www.w3.org/1999/xlink" xlink:type="simple"><person-group><name name-style="western"><surname>Potter</surname><given-names>C</given-names></name></person-group> (<year>1935</year>) <article-title>The biology and distribution of <italic><tp:taxon-name><tp:taxon-name-part taxon-name-part-type="genus">Rhizopertha</tp:taxon-name-part> <tp:taxon-name-part taxon-name-part-type="species">dominica</tp:taxon-name-part></tp:taxon-name></italic> (Fab.).</article-title><source>Transactions of the Royal entomological Society of London</source><volume>83</volume>: <fpage>449</fpage>–<lpage>482</lpage>. doi: <ext-link ext-link-type="doi" xlink:href="10.1111/j.1365-2311.1935.tb02995.x" xlink:type="simple">10.1111/j.1365-2311.1935.tb02995.x</ext-link></mixed-citation></ref><ref id="B48"><mixed-citation xmlns:xlink="http://www.w3.org/1999/xlink" xlink:type="simple"><person-group><name name-style="western"><surname>Borowski</surname><given-names>J</given-names></name></person-group> (<year>2007</year>) <article-title><tp:taxon-name><tp:taxon-name-part taxon-name-part-type="family">Bostrichidae</tp:taxon-name-part></tp:taxon-name>.</article-title> In: <person-group><name name-style="western"><surname>Löbl</surname><given-names>I</given-names></name><name name-style="western"><surname>Smetana</surname><given-names>A</given-names></name></person-group> (<role>Eds</role>) <source>Catalogue of Palaearctic <tp:taxon-name><tp:taxon-name-part taxon-name-part-type="order">Coleoptera</tp:taxon-name-part></tp:taxon-name>. Volume 4. <tp:taxon-name><tp:taxon-name-part taxon-name-part-type="superfamily">Elateroidea</tp:taxon-name-part></tp:taxon-name> – <tp:taxon-name><tp:taxon-name-part taxon-name-part-type="superfamily">Derodontoidea</tp:taxon-name-part></tp:taxon-name> – <tp:taxon-name><tp:taxon-name-part taxon-name-part-type="superfamily">Bostrichoidea</tp:taxon-name-part></tp:taxon-name> – <tp:taxon-name><tp:taxon-name-part taxon-name-part-type="superfamily">Lymexyloidea</tp:taxon-name-part></tp:taxon-name> – <tp:taxon-name><tp:taxon-name-part taxon-name-part-type="superfamily">Cleroidea</tp:taxon-name-part></tp:taxon-name> – <tp:taxon-name><tp:taxon-name-part taxon-name-part-type="superfamily">Cucujoidea</tp:taxon-name-part></tp:taxon-name></source>. <publisher-name>Apollo Books</publisher-name>, <publisher-loc>Stenstrup</publisher-loc>, <fpage>320</fpage>–<lpage>328</lpage>.</mixed-citation></ref><ref id="B226"><mixed-citation xmlns:xlink="http://www.w3.org/1999/xlink" xlink:type="simple"><person-group><name name-style="western"><surname>Nardi</surname><given-names>G</given-names></name></person-group> (<year>2004b</year>) <article-title>Fauna Europaea: <tp:taxon-name><tp:taxon-name-part taxon-name-part-type="family">Bostrichidae</tp:taxon-name-part></tp:taxon-name>.</article-title> In: <person-group><name name-style="western"><surname>Audisio</surname><given-names>P</given-names></name></person-group> (<role>Ed.</role>) <source>Fauna Europaea: <tp:taxon-name><tp:taxon-name-part taxon-name-part-type="order">Coleoptera</tp:taxon-name-part></tp:taxon-name> 2, Beetles. Fauna Europaea version 1.0</source>. <ext-link ext-link-type="uri" xlink:href="http://www.faunaeur.org" xlink:type="simple">http://www.faunaeur.org</ext-link> [<date-in-citation content-type="access-date">accessed 12 July 2014 as version 2.6.2 of 29 August 2013</date-in-citation>]</mixed-citation></ref><ref id="B304"><mixed-citation xmlns:xlink="http://www.w3.org/1999/xlink" xlink:type="simple"><person-group><name name-style="western"><surname>Taylor</surname><given-names>RWD</given-names></name><name name-style="western"><surname>Halliday</surname><given-names>D</given-names></name></person-group> (<year>1986</year>) <article-title>The geographical spread of resistance to phosphine by coleopterous pests of stored products.</article-title><conf-name>1986 British Crop Protection Conference. Pests and diseases</conf-name>. <volume>Volume 2</volume>. Proceedings of a conference held at <conf-loc>Brighton Metropole, England</conf-loc>, <conf-date>November 17–20, 1986</conf-date>, <fpage>607</fpage>–<lpage>613</lpage>.</mixed-citation></ref><ref id="B332"><mixed-citation xmlns:xlink="http://www.w3.org/1999/xlink" xlink:type="simple"><person-group><name name-style="western"><surname>Zidan</surname><given-names>F</given-names></name><name name-style="western"><surname>Obretenchev</surname><given-names>D</given-names></name></person-group> (<year>2009</year>) <article-title>Laboratory assessment of presence and level of resistance to the phosphine in populations of the lesser grain borer <italic><tp:taxon-name><tp:taxon-name-part taxon-name-part-type="genus">Rhyzopertha</tp:taxon-name-part> <tp:taxon-name-part taxon-name-part-type="species">dominica</tp:taxon-name-part></tp:taxon-name></italic> F. <tp:taxon-name><tp:taxon-name-part taxon-name-part-type="order">Coleoptera</tp:taxon-name-part></tp:taxon-name>, <tp:taxon-name><tp:taxon-name-part taxon-name-part-type="family">Bostrichidae</tp:taxon-name-part></tp:taxon-name> in storages and silos in Bulgaria.</article-title><source>Selskostopanska Nauka</source><volume>42</volume>(<issue>6</issue>): <fpage>37</fpage>–<lpage>46</lpage>. <comment>[in Bulgarian]</comment></mixed-citation></ref><ref id="B185"><mixed-citation xmlns:xlink="http://www.w3.org/1999/xlink" xlink:type="simple"><person-group><name name-style="western"><surname>Lesne</surname><given-names>P</given-names></name></person-group> (<year>1904</year>) <article-title>Supplément au Synopsis des Bostrychides Paléartiques.</article-title><source>L’Abeille</source><volume>30</volume> (1900–1906): <fpage>153</fpage>–<lpage>168</lpage> + pls. 1–4.</mixed-citation></ref><ref id="B1"><mixed-citation xmlns:xlink="http://www.w3.org/1999/xlink" xlink:type="simple"><person-group><name name-style="western"><surname>Abivardi</surname><given-names>C</given-names></name></person-group> (<year>2001</year>) <source>Iranian Entomology. Vol. 2. Applied entomology</source>. <publisher-name>Springer Verlag</publisher-name>, <publisher-loc>Berlin-Heidelberg-New York</publisher-loc>, I–VIII + <fpage>445</fpage>–<lpage>1033</lpage>.</mixed-citation></ref><ref id="B331"><mixed-citation xmlns:xlink="http://www.w3.org/1999/xlink" xlink:type="simple"><person-group><name name-style="western"><surname>Ziaee</surname><given-names>M</given-names></name><name name-style="western"><surname>Safaralizadeh</surname><given-names>MH</given-names></name><name name-style="western"><surname>Shayesteh</surname><given-names>N</given-names></name></person-group> (<year>2006</year>) <article-title>Effects of temperature and exposure interval on the toxicity of Silico Sec® against two stored products insects.</article-title><source>Pakistan Entomologist</source><volume>28</volume>(<issue>1</issue>): <fpage>45</fpage>–<lpage>50</lpage>.</mixed-citation></ref><ref id="B22"><mixed-citation xmlns:xlink="http://www.w3.org/1999/xlink" xlink:type="simple"><person-group><name name-style="western"><surname>Ashouri</surname><given-names>S</given-names></name><name name-style="western"><surname>Shayesteh</surname><given-names>N</given-names></name></person-group> (<year>2009</year>) <article-title>Insecticidal activities of Black Pepper and Red Pepper in powder form on adults of <italic><tp:taxon-name><tp:taxon-name-part taxon-name-part-type="genus">Rhyzopertha</tp:taxon-name-part> <tp:taxon-name-part taxon-name-part-type="species">dominica</tp:taxon-name-part></tp:taxon-name></italic> (F.) and <italic><tp:taxon-name><tp:taxon-name-part taxon-name-part-type="genus">Sitophilus</tp:taxon-name-part> <tp:taxon-name-part taxon-name-part-type="species">granarius</tp:taxon-name-part></tp:taxon-name></italic> (L.).</article-title><source>Pakistan Entomologist</source><volume>31</volume>(<issue>2</issue>): <fpage>122</fpage>–<lpage>127</lpage>.</mixed-citation></ref><ref id="B133"><mixed-citation xmlns:xlink="http://www.w3.org/1999/xlink" xlink:type="simple"><person-group><name name-style="western"><surname>Halperin</surname><given-names>J</given-names></name><name name-style="western"><surname>Damoiseau</surname><given-names>R</given-names></name></person-group> (<year>1980</year>) <article-title>The bostrychid beetles (<tp:taxon-name><tp:taxon-name-part taxon-name-part-type="order">Coleoptera</tp:taxon-name-part></tp:taxon-name>) of Israel.</article-title><source>Israel Journal of Entomology</source><volume>14</volume>: <fpage>47</fpage>–<lpage>53</lpage>.</mixed-citation></ref><ref id="B72"><mixed-citation xmlns:xlink="http://www.w3.org/1999/xlink" xlink:type="simple"><person-group><name name-style="western"><surname>Chikatunov</surname><given-names>V</given-names></name><name name-style="western"><surname>Pavlíček</surname><given-names>T</given-names></name><name name-style="western"><surname>Nevo</surname><given-names>E</given-names></name></person-group> (<year>2004</year>) <source><tp:taxon-name><tp:taxon-name-part taxon-name-part-type="order">Coleoptera</tp:taxon-name-part></tp:taxon-name> of “Evolution Canyon” Lower Nahal Oren, Mount Carmel, Israel Part II.</source><publisher-name>Pentsoft</publisher-name>, <publisher-loc>Sofia–Moscow</publisher-loc>, <series>Series Faunistica 31</series>, <size units="page">192 pp</size>.</mixed-citation></ref><ref id="B73"><mixed-citation xmlns:xlink="http://www.w3.org/1999/xlink" xlink:type="simple"><person-group><name name-style="western"><surname>Chikatunov</surname><given-names>V</given-names></name><name name-style="western"><surname>Kravchenko</surname><given-names>VD</given-names></name><name name-style="western"><surname>Dorchin</surname><given-names>Y</given-names></name><name name-style="western"><surname>Müller</surname><given-names>G</given-names></name></person-group> (<year>2006</year>) <article-title>The xylophagous beetles (<tp:taxon-name><tp:taxon-name-part taxon-name-part-type="family">Buprestidae</tp:taxon-name-part></tp:taxon-name>, <tp:taxon-name><tp:taxon-name-part taxon-name-part-type="family">Lyctidae</tp:taxon-name-part></tp:taxon-name>, <tp:taxon-name><tp:taxon-name-part taxon-name-part-type="family">Bostrichidae</tp:taxon-name-part></tp:taxon-name>, <tp:taxon-name><tp:taxon-name-part taxon-name-part-type="family">Anobiidae</tp:taxon-name-part></tp:taxon-name>, <tp:taxon-name><tp:taxon-name-part taxon-name-part-type="family">Cerambycidae</tp:taxon-name-part></tp:taxon-name>, <tp:taxon-name><tp:taxon-name-part taxon-name-part-type="family">Scolytidae</tp:taxon-name-part></tp:taxon-name>, <tp:taxon-name><tp:taxon-name-part taxon-name-part-type="family">Platypodidae</tp:taxon-name-part></tp:taxon-name>) (<tp:taxon-name><tp:taxon-name-part taxon-name-part-type="order">Coleoptera</tp:taxon-name-part></tp:taxon-name>) collected in the Israeli light trap survey and their association with the major phyto-geographical zones of Israel. Esperiana.</article-title><source>Buchreiche zur Entomologie</source><volume>12</volume>: <fpage>313</fpage>–<lpage>320</lpage>.</mixed-citation></ref><ref id="B295"><mixed-citation xmlns:xlink="http://www.w3.org/1999/xlink" xlink:type="simple"><person-group><name name-style="western"><surname>Sharaf</surname><given-names>N</given-names></name><name name-style="western"><surname>Akkawi</surname><given-names>M</given-names></name><name name-style="western"><surname>Nazer</surname><given-names>I</given-names></name></person-group> (<year>1983</year>) <article-title>Preliminary survey of coleopteran fauna of Jordan.</article-title><source>Dirasat</source><volume>10</volume>(<issue>1</issue>): <fpage>57</fpage>–<lpage>65</lpage>.</mixed-citation></ref><ref id="B328"><mixed-citation xmlns:xlink="http://www.w3.org/1999/xlink" xlink:type="simple"><person-group><name name-style="western"><surname>Zanon</surname><given-names>V</given-names></name></person-group> (<year>1922</year>) <article-title>Contributo alla conoscenza della fauna entomologica di Bengasi. Coleotteri.</article-title><source>Memorie della Società entomologica italiana</source><volume>1</volume>(<issue>2</issue>): <fpage>112</fpage>–<lpage>139</lpage>.</mixed-citation></ref><ref id="B127"><mixed-citation xmlns:xlink="http://www.w3.org/1999/xlink" xlink:type="simple"><person-group><name name-style="western"><surname>Gridelli</surname><given-names>E</given-names></name></person-group> (<year>1930</year>) <article-title>Risultati zoologici della missione inviata dalla R. Società Geografica Italiana per l’esplorazione dell’Oasi di Giarabub (1926–1927). Coleotteri.</article-title><source>Annali del Museo Civico di Storia Naturale Giacomo Doria</source><volume>54</volume>: <fpage>1</fpage>–<lpage>480</lpage> + 1 map.</mixed-citation></ref><ref id="B330"><mixed-citation xmlns:xlink="http://www.w3.org/1999/xlink" xlink:type="simple"><person-group><name name-style="western"><surname>Zavattari</surname><given-names>E</given-names></name></person-group> (<year>1934</year>) Prodromo della fauna della Libia. Tipografia già Coperativa, Pavia, I–VIII + 1234 pp.</mixed-citation></ref><ref id="B68"><mixed-citation xmlns:xlink="http://www.w3.org/1999/xlink" xlink:type="simple"><person-group><name name-style="western"><surname>Champ</surname><given-names>BR</given-names></name></person-group> (<year>1986</year>) <article-title>Occurrence of resistance to pesticides in grain storage pests.</article-title> In: <person-group><name name-style="western"><surname>Champ</surname><given-names>BR</given-names></name><name name-style="western"><surname>Highley</surname><given-names>E</given-names></name></person-group> (<role>Eds</role>) <issue-title>Pesticides and Humid Tropical Grain Storage Systems.</issue-title><source>Proceedings of an international Seminar, Manila, Philippines, 27–30 May 1985</source>, <fpage>229</fpage>–<lpage>255</lpage>.</mixed-citation></ref><ref id="B157"><mixed-citation xmlns:xlink="http://www.w3.org/1999/xlink" xlink:type="simple"><person-group><name name-style="western"><surname>Ivinskis</surname><given-names>P</given-names></name><name name-style="western"><surname>Rimšaitė</surname><given-names>J</given-names></name><name name-style="western"><surname>Ostrauskas</surname><given-names>H</given-names></name><name name-style="western"><surname>Taluntytė</surname><given-names>L</given-names></name></person-group> (<year>2009</year>) <article-title>Alien Insects and Spiders Species and Species Spreading Naturally in Lithuania.</article-title> In: <person-group><name name-style="western"><surname>Grasserbauer</surname><given-names>M</given-names></name><name name-style="western"><surname>Sakalauskas</surname><given-names>L</given-names></name><name name-style="western"><surname>Zavadskas</surname><given-names>EK</given-names></name></person-group> (<role>Eds</role>) <conf-name>5th International Vilnius Conference EURO Mini Conference “Knowledge-Based Technologies and OR Methodologies for Strategic Decisions of Sustainable Development” (KORSD-2009)</conf-name>, <conf-date>September 30–October 3, 2009</conf-date>, <conf-loc>Vilnius, Lithuania</conf-loc>, <fpage>451</fpage>–<lpage>455</lpage>.</mixed-citation></ref><ref id="B280"><mixed-citation xmlns:xlink="http://www.w3.org/1999/xlink" xlink:type="simple"><person-group><name name-style="western"><surname>Rungs</surname><given-names>C</given-names></name></person-group> (<year>1946</year>) <article-title>Sur les hötes de quelques Coléoptères <tp:taxon-name><tp:taxon-name-part taxon-name-part-type="family">Bostrychidae</tp:taxon-name-part></tp:taxon-name> observés au Maroc.</article-title><source>L’Entomologiste</source><volume>2</volume>(<issue>1</issue>): <fpage>7</fpage>–<lpage>11</lpage>.</mixed-citation></ref><ref id="B102"><mixed-citation xmlns:xlink="http://www.w3.org/1999/xlink" xlink:type="simple"><person-group><name name-style="western"><surname>Español</surname><given-names>F</given-names></name></person-group> (<year>1956b</year>) <article-title>Líctidos y bostríquidos de la zona mediterránea de Marruecos.</article-title><source>Publicaciones del Instituto de Biología Aplicada</source><volume>24</volume>: <fpage>73</fpage>–<lpage>75</lpage>.</mixed-citation></ref><ref id="B173"><mixed-citation xmlns:xlink="http://www.w3.org/1999/xlink" xlink:type="simple"><person-group><name name-style="western"><surname>Kocher</surname><given-names>L</given-names></name></person-group> (<year>1956</year>) <article-title>Catalogue commenté des Coléoptères du Maroc, fascicule IV. <tp:taxon-name><tp:taxon-name-part taxon-name-part-type="clade">Clavicornia</tp:taxon-name-part></tp:taxon-name> et groupes voisins.</article-title><source>Travaux de l‘Institut Scientifique Chérifien</source><volume>11</volume>: <fpage>1</fpage>–<lpage>136</lpage>.</mixed-citation></ref><ref id="B28"><mixed-citation xmlns:xlink="http://www.w3.org/1999/xlink" xlink:type="simple"><person-group><name name-style="western"><surname>Bartali</surname><given-names>H</given-names></name><name name-style="western"><surname>Dunkel</surname><given-names>FV</given-names></name><name name-style="western"><surname>Said</surname><given-names>A</given-names></name><name name-style="western"><surname>Sterling</surname><given-names>RL</given-names></name></person-group> (<year>1990</year>) <article-title>Performance of plastic lining for storage of barley in traditional underground structures (Matmora) in Morocco.</article-title><source>Journal of Agricultural Engineering Research</source><volume>47</volume>(<issue>4</issue>): <fpage>297</fpage>–<lpage>314</lpage>. doi: <ext-link ext-link-type="doi" xlink:href="10.1016/0021-8634(90)80049-Z" xlink:type="simple">10.1016/0021-8634(90)80049-Z</ext-link></mixed-citation></ref><ref id="B200"><mixed-citation xmlns:xlink="http://www.w3.org/1999/xlink" xlink:type="simple"><person-group><name name-style="western"><surname>López-Colón</surname><given-names>JI</given-names></name></person-group> (<year>2000</year>) <article-title>Los <tp:taxon-name><tp:taxon-name-part taxon-name-part-type="family">Bostrichidae</tp:taxon-name-part></tp:taxon-name> Latreille, 1802 de la fauna de Marruecos (<tp:taxon-name><tp:taxon-name-part taxon-name-part-type="order">Coleoptera</tp:taxon-name-part></tp:taxon-name>).</article-title><source>Biocosme Mésogéen</source><volume>16</volume>(<issue>4</issue>) (1999): <fpage>171</fpage>–<lpage>221</lpage>.</mixed-citation></ref><ref id="B39"><mixed-citation xmlns:xlink="http://www.w3.org/1999/xlink" xlink:type="simple"><person-group><name name-style="western"><surname>Benhalima</surname><given-names>H</given-names></name><name name-style="western"><surname>Chaudhry</surname><given-names>MQ</given-names></name><name name-style="western"><surname>Mills</surname><given-names>KA</given-names></name><name name-style="western"><surname>Price</surname><given-names>NR</given-names></name></person-group> (<year>2004</year>) <article-title>Phosphine resistance in stored-product insects collected from various grain storage facilities in Morocco.</article-title><source>Journal of Stored Products Research</source><volume>40</volume>: <fpage>241</fpage>–<lpage>249</lpage>. doi: <ext-link ext-link-type="doi" xlink:href="10.1016/S0022-474X(03)00012-2" xlink:type="simple">10.1016/S0022-474X(03)00012-2</ext-link></mixed-citation></ref><ref id="B266"><mixed-citation xmlns:xlink="http://www.w3.org/1999/xlink" xlink:type="simple"><person-group><name name-style="western"><surname>Quddus</surname><given-names>A</given-names></name><name name-style="western"><surname>Qayyum</surname><given-names>HA</given-names></name></person-group> (<year>1982</year>) <article-title>Studies on the toxicity of some insecticides against <italic><tp:taxon-name><tp:taxon-name-part taxon-name-part-type="genus">Rhizopertha</tp:taxon-name-part> <tp:taxon-name-part taxon-name-part-type="species">dominica</tp:taxon-name-part></tp:taxon-name></italic> (F.).</article-title><source>Pakistan entomologist</source><volume>4</volume>(<issue>1–2</issue>): <fpage>20</fpage>–<lpage>26</lpage>.</mixed-citation></ref><ref id="B154"><mixed-citation xmlns:xlink="http://www.w3.org/1999/xlink" xlink:type="simple"><person-group><name name-style="western"><surname>Ishaque</surname><given-names>M</given-names></name><name name-style="western"><surname>Ali</surname><given-names>A</given-names></name><name name-style="western"><surname>Qayyum</surname><given-names>HA</given-names></name></person-group> (<year>1982</year>) <article-title>Effect of some Fumigants and Contact Insecticides on Insect pests of Stored Wheat.</article-title><source>Pakistan Entomologist</source><volume>4</volume>(<issue>1/2</issue>): <fpage>1</fpage>–<lpage>6</lpage>.</mixed-citation></ref><ref id="B284"><mixed-citation xmlns:xlink="http://www.w3.org/1999/xlink" xlink:type="simple"><person-group><name name-style="western"><surname>Sardar Alam</surname><given-names>M</given-names></name><name name-style="western"><surname>Shahid Shaukat</surname><given-names>S</given-names></name><name name-style="western"><surname>Ahmed</surname><given-names>M</given-names></name><name name-style="western"><surname>Iqbal</surname><given-names>S</given-names></name><name name-style="western"><surname>Ahmad</surname><given-names>A</given-names></name></person-group> (<year>1999</year>) <article-title>A Survey of Resistance to Phosphine in Some Coleopterous Pests of Stored Wheat and Rice Grain in Pakistan.</article-title><source>Pakistan Journal of Biological Sciences</source><volume>2</volume>(<issue>3</issue>): <fpage>623</fpage>–<lpage>626</lpage>. doi: <ext-link ext-link-type="doi" xlink:href="10.3923/pjbs.1999.623.626" xlink:type="simple">10.3923/pjbs.1999.623.626</ext-link></mixed-citation></ref><ref id="B19"><mixed-citation xmlns:xlink="http://www.w3.org/1999/xlink" xlink:type="simple"><person-group><name name-style="western"><surname>Anwar</surname><given-names>M</given-names></name><name name-style="western"><surname>Ashfaq</surname><given-names>M</given-names></name><name name-style="western"><surname>Hasan</surname><given-names>M</given-names></name><name name-style="western"><surname>Anjum</surname><given-names>FM</given-names></name></person-group> (<year>2005</year>) <article-title>Efficacy of <italic><tp:taxon-name><tp:taxon-name-part taxon-name-part-type="genus">Azadirachta</tp:taxon-name-part> <tp:taxon-name-part taxon-name-part-type="species">indica</tp:taxon-name-part></tp:taxon-name></italic> L. oil on bagging material against some insect pests of wheat stored in warehouses at Faisalabad.</article-title><source>Pakistan Entomologist</source><volume>27</volume>(<issue>1</issue>): <fpage>89</fpage>–<lpage>94</lpage>.</mixed-citation></ref><ref id="B318"><mixed-citation xmlns:xlink="http://www.w3.org/1999/xlink" xlink:type="simple"><person-group><name name-style="western"><surname>Wakil</surname><given-names>W</given-names></name><name name-style="western"><surname>Ashfaq</surname><given-names>M</given-names></name><name name-style="western"><surname>Shabbir</surname><given-names>A</given-names></name><name name-style="western"><surname>Javed</surname><given-names>A</given-names></name><name name-style="western"><surname>Sagheer</surname><given-names>M</given-names></name></person-group> (<year>2006</year>) <article-title>Efficacy of diatomaceous earth (protect-it) as a protectant of stored wheat against <italic><tp:taxon-name><tp:taxon-name-part taxon-name-part-type="genus">Rhyzopertha</tp:taxon-name-part> <tp:taxon-name-part taxon-name-part-type="species">dominica</tp:taxon-name-part></tp:taxon-name></italic> (F.) (<tp:taxon-name><tp:taxon-name-part taxon-name-part-type="order">Coleoptera</tp:taxon-name-part></tp:taxon-name>: <tp:taxon-name><tp:taxon-name-part taxon-name-part-type="family">Bostrychidae</tp:taxon-name-part></tp:taxon-name>).</article-title><source>Pakistan Entomologist</source><volume>28</volume>(<issue>2</issue>): <fpage>19</fpage>–<lpage>24</lpage>.</mixed-citation></ref><ref id="B5"><mixed-citation xmlns:xlink="http://www.w3.org/1999/xlink" xlink:type="simple"><person-group><name name-style="western"><surname>Ahmed</surname><given-names>A</given-names></name><name name-style="western"><surname>Ahmad</surname><given-names>T</given-names></name><name name-style="western"><surname>Arian</surname><given-names>MA</given-names></name><name name-style="western"><surname>Ahmed</surname><given-names>M</given-names></name></person-group> (<year>2008</year>) <article-title>Management of Bagged Wheat godowns to control the stored grain insect pests.</article-title><source>Pakistan Entomologist</source><volume>30</volume>(<issue>1</issue>): <fpage>31</fpage>–<lpage>36</lpage>.</mixed-citation></ref><ref id="B319"><mixed-citation xmlns:xlink="http://www.w3.org/1999/xlink" xlink:type="simple"><person-group><name name-style="western"><surname>Wakil</surname><given-names>W</given-names></name><name name-style="western"><surname>Riasat</surname><given-names>T</given-names></name><name name-style="western"><surname>Lord</surname><given-names>JC</given-names></name></person-group> (<year>2013</year>) <article-title>Effects of combined thiamethoxam and diatomaceous earth on mortality and progeny production of four Pakistani populations of <italic><tp:taxon-name><tp:taxon-name-part taxon-name-part-type="genus">Rhyzopertha</tp:taxon-name-part> <tp:taxon-name-part taxon-name-part-type="species">dominica</tp:taxon-name-part></tp:taxon-name></italic> (<tp:taxon-name><tp:taxon-name-part taxon-name-part-type="order">Coleoptera</tp:taxon-name-part></tp:taxon-name>: <tp:taxon-name><tp:taxon-name-part taxon-name-part-type="family">Bostrichidae</tp:taxon-name-part></tp:taxon-name>) on wheat, rice and maize.</article-title><source>Journal of Stored Products Research</source><volume>52</volume>: <fpage>28</fpage>–<lpage>35</lpage>. doi: <ext-link ext-link-type="doi" xlink:href="10.1016/j.jspr.2012.09.002" xlink:type="simple">10.1016/j.jspr.2012.09.002</ext-link></mixed-citation></ref><ref id="B293"><mixed-citation xmlns:xlink="http://www.w3.org/1999/xlink" xlink:type="simple"><person-group><name name-style="western"><surname>Seabra</surname><given-names>AF de</given-names></name></person-group> (<year>1943</year>) <article-title>Contribiuções para o Inventário da Fauna Lusitânica. <tp:taxon-name><tp:taxon-name-part taxon-name-part-type="class">Insecta</tp:taxon-name-part></tp:taxon-name> <tp:taxon-name><tp:taxon-name-part taxon-name-part-type="order">Coleoptera</tp:taxon-name-part></tp:taxon-name>.</article-title><source>Memórias e Estudos do Museu Zoológico da Universidade de Coimbra</source>, <series>Série I</series><volume>142</volume>: <size units="page">I–XX + 1–152</size>.</mixed-citation></ref><ref id="B30"><mixed-citation xmlns:xlink="http://www.w3.org/1999/xlink" xlink:type="simple"><person-group><name name-style="western"><surname>Bahillo de la Puebla</surname><given-names>P</given-names></name><name name-style="western"><surname>López-Cólon</surname><given-names>JI</given-names></name><name name-style="western"><surname>Baena</surname><given-names>M</given-names></name></person-group> (<year>2007</year>) <article-title>Los <tp:taxon-name><tp:taxon-name-part taxon-name-part-type="family">Bostrichidae</tp:taxon-name-part></tp:taxon-name> Latreille, 1802 de la fauna de íbero-balear (<tp:taxon-name><tp:taxon-name-part taxon-name-part-type="order">Coleoptera</tp:taxon-name-part></tp:taxon-name>).</article-title><source>Heteropterus Revista de Entomología</source><volume>7</volume>(<issue>2</issue>): <fpage>147</fpage>–<lpage>227</lpage>.</mixed-citation></ref><ref id="B27"><mixed-citation xmlns:xlink="http://www.w3.org/1999/xlink" xlink:type="simple"><person-group><name name-style="western"><surname>Baena</surname><given-names>M</given-names></name><name name-style="western"><surname>Zuzarte</surname><given-names>AJ</given-names></name></person-group> (<year>2013</year>) <article-title>Contribución al estudio de los Bostríquidos de Portugal y actualización del catálogo de la fauna ibérica (<tp:taxon-name><tp:taxon-name-part taxon-name-part-type="order">Coleoptera</tp:taxon-name-part></tp:taxon-name>, <tp:taxon-name><tp:taxon-name-part taxon-name-part-type="family">Bostrichidae</tp:taxon-name-part></tp:taxon-name>).</article-title><source>Zoologica baetica</source><volume>24</volume>: <fpage>25</fpage>–<lpage>51</lpage>.</mixed-citation></ref><ref id="B121"><mixed-citation xmlns:xlink="http://www.w3.org/1999/xlink" xlink:type="simple"><person-group><name name-style="western"><surname>Ghizdavu</surname><given-names>I</given-names></name><name name-style="western"><surname>Deac</surname><given-names>VA</given-names></name></person-group> (<year>1995</year>) <article-title>Investigations on the arthropod fauna, harmful to agricultural stored products, in the central area of the western plain of Romania.</article-title><source>Buletinul Universităţii de Ştiinţe Cluj-Napoca</source>. <series>Seria Agricultura şi Horticultură</series><volume>48</volume>(<issue>2</issue>) (1994): <fpage>119</fpage>–<lpage>126</lpage>.</mixed-citation></ref><ref id="B91"><mixed-citation xmlns:xlink="http://www.w3.org/1999/xlink" xlink:type="simple"><person-group><name name-style="western"><surname>Damoiseau</surname><given-names>R</given-names></name></person-group> (<year>1979</year>) <article-title>Insects of Saudi Arabia <tp:taxon-name><tp:taxon-name-part taxon-name-part-type="order">Coleoptera</tp:taxon-name-part></tp:taxon-name>: Fam. <tp:taxon-name><tp:taxon-name-part taxon-name-part-type="family">Bostrichidae</tp:taxon-name-part></tp:taxon-name>.</article-title> In: <person-group><name name-style="western"><surname>Wittmer</surname><given-names>W</given-names></name><name name-style="western"><surname>Büttiker</surname><given-names>W</given-names></name></person-group> (<role>Eds</role>) <source>Fauna of Arabia</source>. <publisher-name>Pro Entomologica, Natural History Museum, Basel and Ciba-Geigy Ltd.</publisher-name>, <publisher-loc>Basel</publisher-loc><volume>1</volume>, <fpage>249</fpage>–<lpage>250</lpage>.</mixed-citation></ref><ref id="B13"><mixed-citation xmlns:xlink="http://www.w3.org/1999/xlink" xlink:type="simple"><person-group><name name-style="western"><surname>Amin</surname><given-names>AH</given-names></name><name name-style="western"><surname>Assaggaf</surname><given-names>AI</given-names></name><name name-style="western"><surname>Al-Robai</surname><given-names>AAS</given-names></name></person-group> (<year>1986</year>) <article-title>Survey and relative abundance of some Coleopterous Insects attracted to a light trap in Jeddah, Saudi Arabia.</article-title><source>Bulletin de la Société entomologique d’Egypte</source><volume>66</volume>: <fpage>299</fpage>–<lpage>317</lpage>.</mixed-citation></ref><ref id="B219"><mixed-citation xmlns:xlink="http://www.w3.org/1999/xlink" xlink:type="simple"><person-group><name name-style="western"><surname>Mostafa</surname><given-names>SAS</given-names></name><name name-style="western"><surname>Dabbour</surname><given-names>AI</given-names></name><name name-style="western"><surname>Nassif</surname><given-names>MA</given-names></name><name name-style="western"><surname>Aziz</surname><given-names>MIA</given-names></name></person-group> (<year>1981</year>) <article-title>Insects damaging stored products in Saudi Arabia.</article-title><source>Anzeiger fur Schadlingskunde Pflanzenschutz Umweltschutz</source><volume>54</volume>(<issue>12</issue>): <fpage>184</fpage>–<lpage>187</lpage>. doi: <ext-link ext-link-type="doi" xlink:href="10.1007/BF01902237" xlink:type="simple">10.1007/BF01902237</ext-link></mixed-citation></ref><ref id="B279"><mixed-citation xmlns:xlink="http://www.w3.org/1999/xlink" xlink:type="simple"><person-group><name name-style="western"><surname>Rostom</surname><given-names>ZMF</given-names></name></person-group> (<year>1993</year>) <article-title>Survey of some granivorous and non-granivorous insects and mites of stores in Saudi Arabia.</article-title><source>Journal of Stored Products Research</source><volume>29</volume>(<issue>1</issue>): <fpage>27</fpage>–<lpage>31</lpage>. doi: <ext-link ext-link-type="doi" xlink:href="10.1016/0022-474X(93)90017-X" xlink:type="simple">10.1016/0022-474X(93)90017-X</ext-link></mixed-citation></ref><ref id="B6"><mixed-citation xmlns:xlink="http://www.w3.org/1999/xlink" xlink:type="simple"><person-group><name name-style="western"><surname>Ahmed</surname><given-names>KS</given-names></name></person-group> (<year>1996</year>) <article-title>Studies on the Ectoparasitoid, <italic><tp:taxon-name><tp:taxon-name-part taxon-name-part-type="genus">Anisopteromalus</tp:taxon-name-part> <tp:taxon-name-part taxon-name-part-type="species">calandrae</tp:taxon-name-part></tp:taxon-name></italic> Howard (<tp:taxon-name><tp:taxon-name-part taxon-name-part-type="order">Hymenoptera</tp:taxon-name-part></tp:taxon-name>: <tp:taxon-name><tp:taxon-name-part taxon-name-part-type="family">Pteromalidae</tp:taxon-name-part></tp:taxon-name>) as a Biocontrol Agent against the Lesser Grain Borer, <italic><tp:taxon-name><tp:taxon-name-part taxon-name-part-type="genus">Rhyzopertha</tp:taxon-name-part> <tp:taxon-name-part taxon-name-part-type="species">dominica</tp:taxon-name-part></tp:taxon-name></italic> (Fab.) in Saudi Arabia.</article-title><source>Journal of Stored Products Research</source><volume>32</volume>(<issue>2</issue>): <fpage>137</fpage>–<lpage>140</lpage>. doi: <ext-link ext-link-type="doi" xlink:href="10.1016/0022-474X(96)00005-7" xlink:type="simple">10.1016/0022-474X(96)00005-7</ext-link></mixed-citation></ref><ref id="B144"><mixed-citation xmlns:xlink="http://www.w3.org/1999/xlink" xlink:type="simple"><person-group><name name-style="western"><surname>Hoppe</surname><given-names>T</given-names></name></person-group> (<year>1981</year>) <article-title>Pests of stored products in Switzerland: abundance and insecticide resistance.</article-title><source>Mitteilungen der Schweizerischen Entomologischen Gesellschaft</source><volume>54</volume>(<issue>1/2</issue>): <fpage>3</fpage>–<lpage>13</lpage>.</mixed-citation></ref><ref id="B58"><mixed-citation xmlns:xlink="http://www.w3.org/1999/xlink" xlink:type="simple"><person-group><name name-style="western"><surname>Buchi</surname><given-names>R</given-names></name></person-group> (<year>1993</year>) <article-title>Inquiry on the incidence of pests and the use of insecticides in granaries, feed stocks and mills.</article-title><source>Landwirtschaft Schweiz</source><volume>6</volume>(<issue>1</issue>): <fpage>10</fpage>–<lpage>12</lpage>.</mixed-citation></ref><ref id="B168"><mixed-citation xmlns:xlink="http://www.w3.org/1999/xlink" xlink:type="simple"><person-group><name name-style="western"><surname>Kenis</surname><given-names>M</given-names></name></person-group> (<year>2005</year>) <article-title>4 Insects – <tp:taxon-name><tp:taxon-name-part taxon-name-part-type="class">Insecta</tp:taxon-name-part></tp:taxon-name>.</article-title> In: <person-group><name name-style="western"><surname>Wittenberg</surname><given-names>R</given-names></name></person-group> (<role>Ed.</role>) <source>An inventory of alien species and their threat to biodiversity and economy in Switzerland</source>. <publisher-name>CABI Bioscience Switzerland Centre report to the Swiss Agency for Environment, Forests and Landscape</publisher-name>, <fpage>131</fpage>–<lpage>212</lpage>.</mixed-citation></ref><ref id="B120"><mixed-citation xmlns:xlink="http://www.w3.org/1999/xlink" xlink:type="simple"><person-group><name name-style="western"><surname>Gerini</surname><given-names>V</given-names></name></person-group> (<year>1971</year>) <article-title>Contributo alla conoscenza della entomofauna nociva della Turchia.</article-title><source>Rivista di agricoltura subtropicale e tropicale</source><volume>65</volume>: <fpage>330</fpage>–<lpage>368</lpage>.</mixed-citation></ref><ref id="B25"><mixed-citation xmlns:xlink="http://www.w3.org/1999/xlink" xlink:type="simple"><person-group><name name-style="western"><surname>Aydin</surname><given-names>N</given-names></name><name name-style="western"><surname>Soran</surname><given-names>H</given-names></name></person-group> (<year>1987</year>) <article-title>The pests and contaminators of stored wheat and flour mills in the Thrace region.</article-title><conf-name>Turkiye I. Entomoloji Kongresi Bildirileri</conf-name>, <conf-date>13–16 Ekim 1987</conf-date>, <conf-loc>Ege Universitesi, Bornova, Izmir</conf-loc>, <fpage>717</fpage>–<lpage>726</lpage>.</mixed-citation></ref><ref id="B325"><mixed-citation xmlns:xlink="http://www.w3.org/1999/xlink" xlink:type="simple"><person-group><name name-style="western"><surname>Yucel</surname><given-names>A</given-names></name></person-group> (<year>1988</year>) <article-title>Investigation on determining flour beetles and their damage in meal factories and mills in south-eastern Anatolia.</article-title><source>Bitki Koruma Bulteni</source><volume>28</volume>(<issue>1/2</issue>): <fpage>57</fpage>–<lpage>77</lpage>.</mixed-citation></ref><ref id="B98"><mixed-citation xmlns:xlink="http://www.w3.org/1999/xlink" xlink:type="simple"><person-group><name name-style="western"><surname>Emekçi</surname><given-names>M</given-names></name><name name-style="western"><surname>Ferizli</surname><given-names>AG</given-names></name></person-group> (<year>2000</year>) <article-title>Current status of stored products protection in Turkey.</article-title> In: <person-group><name name-style="western"><surname>Adler</surname><given-names>C</given-names></name><name name-style="western"><surname>Schoeller</surname><given-names>M</given-names></name></person-group> (<role>Eds</role>) <issue-title>IOBC / WPRS Working Group “Integrated Protection in Stored Products”.</issue-title><source>IOBC wprs Bulletin</source><volume>23</volume>(<issue>10</issue>): <fpage>39</fpage>–<lpage>46</lpage>.</mixed-citation></ref><ref id="B256"><mixed-citation xmlns:xlink="http://www.w3.org/1999/xlink" xlink:type="simple"><person-group><name name-style="western"><surname>Podobivskiĭ</surname><given-names>SS</given-names></name></person-group> (<year>1991</year>) <article-title><italic><tp:taxon-name><tp:taxon-name-part taxon-name-part-type="genus">Rhyzopertha</tp:taxon-name-part> <tp:taxon-name-part taxon-name-part-type="species">dominica</tp:taxon-name-part></tp:taxon-name></italic> in the Ukraine.</article-title><source>Zashchita Rasteniĭ</source><volume>12</volume>: <fpage>38</fpage>–<lpage>39</lpage>.</mixed-citation></ref><ref id="B21"><mixed-citation xmlns:xlink="http://www.w3.org/1999/xlink" xlink:type="simple"><person-group><name name-style="western"><surname>Asanov</surname><given-names>K</given-names></name></person-group> (<year>1980</year>) <article-title>Predators and parasites of the lesser grain borer.</article-title><source>Zashchita Rastenii</source><volume>5</volume>: <fpage>23</fpage>.</mixed-citation></ref><ref id="B40"><mixed-citation xmlns:xlink="http://www.w3.org/1999/xlink" xlink:type="simple"><person-group><name name-style="western"><surname>Beeson</surname><given-names>CF</given-names></name><name name-style="western"><surname>Bhatia</surname><given-names>BM</given-names></name></person-group> (<year>1937</year>) <article-title>On the biology of the <tp:taxon-name><tp:taxon-name-part taxon-name-part-type="family">Bostrychidae</tp:taxon-name-part></tp:taxon-name> (<tp:taxon-name><tp:taxon-name-part taxon-name-part-type="order">Coleoptera</tp:taxon-name-part></tp:taxon-name>).</article-title><source>Indian Forest Records</source><volume>2</volume>: <fpage>223</fpage>–<lpage>320</lpage>.</mixed-citation></ref><ref id="B181"><mixed-citation xmlns:xlink="http://www.w3.org/1999/xlink" xlink:type="simple"><person-group><name name-style="western"><surname>Lepesme</surname><given-names>P</given-names></name></person-group> (<year>1944</year>) <source>Encyclopédie entomologique, 22. Les Coléoptères des denrées alimentaires et des produits industriels entreposés</source>. <publisher-name>P. Lechevalier</publisher-name>, <publisher-loc>Paris</publisher-loc>, <size units="page">336 pp</size>.</mixed-citation></ref><ref id="B107"><mixed-citation xmlns:xlink="http://www.w3.org/1999/xlink" xlink:type="simple"><person-group><name name-style="western"><surname>Fisher</surname><given-names>WS</given-names></name></person-group> (<year>1950</year>) <article-title>A revision of the North American Species of Beetles belonging to the family <tp:taxon-name><tp:taxon-name-part taxon-name-part-type="family">Bostrichidae</tp:taxon-name-part></tp:taxon-name>.</article-title><source>United States Department of Agriculture Miscellaneous Publications</source><volume>698</volume>: <fpage>1</fpage>–<lpage>157</lpage>.</mixed-citation></ref><ref id="B7"><mixed-citation xmlns:xlink="http://www.w3.org/1999/xlink" xlink:type="simple"><person-group><name name-style="western"><surname>Aitken</surname><given-names>AD</given-names></name></person-group> (<year>1975</year>) <article-title>Insect Travellers, 1, <tp:taxon-name><tp:taxon-name-part taxon-name-part-type="order">Coleoptera</tp:taxon-name-part></tp:taxon-name>.</article-title><source>Technical Bullettin Ministry of Agriculture Fisheries and Food</source>, <publisher-name>HMSO</publisher-name>, <publisher-loc>London</publisher-loc>, <volume>31</volume>, <size units="page">I–XVI + 1–191</size>.</mixed-citation></ref><ref id="B207"><mixed-citation xmlns:xlink="http://www.w3.org/1999/xlink" xlink:type="simple"><person-group><name name-style="western"><surname>Maes</surname><given-names>JM</given-names></name></person-group> (<year>1995</year>) <article-title>Los <tp:taxon-name><tp:taxon-name-part taxon-name-part-type="family">Bostrichidae</tp:taxon-name-part></tp:taxon-name> (<tp:taxon-name><tp:taxon-name-part taxon-name-part-type="order">Coleoptera</tp:taxon-name-part></tp:taxon-name>) de Nicaragua.</article-title><source>Revista Nicaraguense de Entomologia</source><volume>32</volume>: <fpage>5</fpage>–<lpage>17</lpage>.</mixed-citation></ref><ref id="B258"><mixed-citation xmlns:xlink="http://www.w3.org/1999/xlink" xlink:type="simple"><person-group><name name-style="western"><surname>Pollini</surname><given-names>A</given-names></name></person-group> (<year>1998</year>) <source>Manuale di entomologia applicata</source>. <publisher-name>Edagricole</publisher-name>, <publisher-loc>Bologna</publisher-loc>, <size units="page">I–X + 1426 pp</size>.</mixed-citation></ref><ref id="B113"><mixed-citation xmlns:xlink="http://www.w3.org/1999/xlink" xlink:type="simple"><person-group><name name-style="western"><surname>Geis</surname><given-names>K-U</given-names></name></person-group> (<year>2002</year>) <article-title>Gebietsfremde Splintholz- und Bohrkäfer, nach Mitteleuropa mit Importholz und anderen Gütern eingeschleppt. – Eine Bestandsaufnahme (<tp:taxon-name><tp:taxon-name-part taxon-name-part-type="order">Coleoptera</tp:taxon-name-part></tp:taxon-name>: <tp:taxon-name><tp:taxon-name-part taxon-name-part-type="family">Lyctidae</tp:taxon-name-part></tp:taxon-name>, <tp:taxon-name><tp:taxon-name-part taxon-name-part-type="family">Bostrichidae</tp:taxon-name-part></tp:taxon-name>).</article-title><source>Mitteilungen des Internationalen Entomologischen Vereins, Supplement</source><volume>10</volume>: <fpage>1</fpage>–<lpage>100</lpage>.</mixed-citation></ref><ref id="B230"><mixed-citation xmlns:xlink="http://www.w3.org/1999/xlink" xlink:type="simple"><person-group><name name-style="western"><surname>Nguyen</surname><given-names>DT</given-names></name></person-group> (<year>2006</year>) <source>Analysis of the behaviour of <italic><tp:taxon-name><tp:taxon-name-part taxon-name-part-type="genus">Rhyzopertha</tp:taxon-name-part> <tp:taxon-name-part taxon-name-part-type="species">dominica</tp:taxon-name-part></tp:taxon-name></italic> (F.) (<tp:taxon-name><tp:taxon-name-part taxon-name-part-type="order">Coleoptera</tp:taxon-name-part></tp:taxon-name>: <tp:taxon-name><tp:taxon-name-part taxon-name-part-type="family">Bostrichidae</tp:taxon-name-part></tp:taxon-name>) towards host volatiles</source>. <publisher-name>Natural Resources Institute, University of Greenwich</publisher-name>, <size units="page">I–XVI + 106 pp</size>.</mixed-citation></ref><ref id="B198"><mixed-citation xmlns:xlink="http://www.w3.org/1999/xlink" xlink:type="simple"><person-group><name name-style="western"><surname>Liu</surname><given-names>L-Y</given-names></name><name name-style="western"><surname>Schönitzer</surname><given-names>K</given-names></name><name name-style="western"><surname>Yang</surname><given-names>J-T</given-names></name></person-group> (<year>2008</year>) <article-title>A review of the literature on the life history of <tp:taxon-name><tp:taxon-name-part taxon-name-part-type="family">Bostrichidae</tp:taxon-name-part></tp:taxon-name> (<tp:taxon-name><tp:taxon-name-part taxon-name-part-type="order">Coleoptera</tp:taxon-name-part></tp:taxon-name>).</article-title><source>Mitteilungen der Münchner Entomologischen Gesellschaft</source><volume>98</volume>: <fpage>91</fpage>–<lpage>97</lpage>.</mixed-citation></ref><ref id="B169"><mixed-citation xmlns:xlink="http://www.w3.org/1999/xlink" xlink:type="simple"><person-group><name name-style="western"><surname>Kenis</surname><given-names>M</given-names></name><name name-style="western"><surname>Branco</surname><given-names>M</given-names></name></person-group> (<year>2010</year>) <article-title>Impact of alien terrestrial arthropods in Europe. Chapter 5.</article-title> In: <person-group><name name-style="western"><surname>Roques</surname><given-names>A</given-names></name><name name-style="western"><surname>Kenis</surname><given-names>M</given-names></name><name name-style="western"><surname>Lees</surname><given-names>D</given-names></name><name name-style="western"><surname>Lopez-Vaamonde</surname><given-names>C</given-names></name><name name-style="western"><surname>Rabitsch</surname><given-names>W</given-names></name><name name-style="western"><surname>Rasplus</surname><given-names>J-Y</given-names></name><name name-style="western"><surname>Roy</surname><given-names>DB</given-names></name></person-group> (<role>Eds</role>) <issue-title>Alien terrestrial arthropods of Europe.</issue-title><source>BioRisk</source><volume>4</volume>(<issue>1</issue>): <fpage>51</fpage>–<lpage>71</lpage>. doi: <ext-link ext-link-type="doi" xlink:href="10.3897/biorisk.4.42" xlink:type="simple">10.3897/biorisk.4.42</ext-link></mixed-citation></ref><ref id="B20"><mixed-citation xmlns:xlink="http://www.w3.org/1999/xlink" xlink:type="simple"><person-group><name name-style="western"><surname>Arthur</surname><given-names>FH</given-names></name><name name-style="western"><surname>Ondier</surname><given-names>GO</given-names></name><name name-style="western"><surname>Siebenmorgen</surname><given-names>TJ</given-names></name></person-group> (<year>2012</year>) <article-title>Impact of <italic><tp:taxon-name><tp:taxon-name-part taxon-name-part-type="genus">Rhyzopertha</tp:taxon-name-part> <tp:taxon-name-part taxon-name-part-type="species">dominica</tp:taxon-name-part></tp:taxon-name></italic> (F.) on quality parameters of milled rice.</article-title><source>Journal of Stored Products Research</source><volume>48</volume>: <fpage>137</fpage>–<lpage>142</lpage>. doi: <ext-link ext-link-type="doi" xlink:href="10.1016/j.jspr.2011.10.010" xlink:type="simple">10.1016/j.jspr.2011.10.010</ext-link></mixed-citation></ref><ref id="B97"><mixed-citation xmlns:xlink="http://www.w3.org/1999/xlink" xlink:type="simple"><person-group><name name-style="western"><surname>Edde</surname><given-names>PA</given-names></name></person-group> (<year>2012</year>) <article-title>A review of the biology and control of <italic><tp:taxon-name><tp:taxon-name-part taxon-name-part-type="genus">Rhyzopertha</tp:taxon-name-part> <tp:taxon-name-part taxon-name-part-type="species">dominica</tp:taxon-name-part></tp:taxon-name></italic> (F.) the lesser grain borer.</article-title><source>Journal of Stored Products Research</source><volume>48</volume>: <fpage>1</fpage>–<lpage>18</lpage>. doi: <ext-link ext-link-type="doi" xlink:href="10.1016/j.jspr.2011.08.007" xlink:type="simple">10.1016/j.jspr.2011.08.007</ext-link></mixed-citation></ref><ref id="B142"><mixed-citation xmlns:xlink="http://www.w3.org/1999/xlink" xlink:type="simple"><person-group><name name-style="western"><surname>Hoffman</surname><given-names>WA</given-names></name></person-group> (<year>1933</year>) <article-title><italic><tp:taxon-name><tp:taxon-name-part taxon-name-part-type="genus">Rhizopertha</tp:taxon-name-part> <tp:taxon-name-part taxon-name-part-type="species">dominica</tp:taxon-name-part></tp:taxon-name></italic> F. as a Library Pest.</article-title><source>Journal of Economic Entomology,</source><volume>26</volume>: <fpage>293</fpage>–<lpage>294</lpage>.</mixed-citation></ref><ref id="B283"><mixed-citation xmlns:xlink="http://www.w3.org/1999/xlink" xlink:type="simple"><person-group><name name-style="western"><surname>Saliba</surname><given-names>LJ</given-names></name></person-group> (<year>1963</year>) <source>Insect pests of crop plants in the Maltese Islands.</source><publisher-name>Department of Information</publisher-name>, <publisher-loc>Malta</publisher-loc>, <size units="page">35 pp</size>.</mixed-citation></ref><ref id="B41"><mixed-citation xmlns:xlink="http://www.w3.org/1999/xlink" xlink:type="simple"><person-group><name name-style="western"><surname>Bertolini</surname><given-names>S</given-names></name></person-group> (<year>1874</year>) <article-title>Catalogo sinonimico e topografico dei Coleotteri d’Italia.</article-title><source>Supplemento del Bullettino della Società entomologica italiana</source><volume>7</volume>: <fpage>157</fpage>–<lpage>204</lpage>.</mixed-citation></ref><ref id="B268"><mixed-citation xmlns:xlink="http://www.w3.org/1999/xlink" xlink:type="simple"><person-group><name name-style="western"><surname>Ragusa</surname><given-names>E</given-names></name></person-group> (<year>1896</year>) <article-title>Catalogo ragionato dei Coleotteri di Sicilia. Il Naturalista siciliano (n.s.</article-title><source>)</source><volume>1</volume>(<issue>4–7</issue>): <fpage>69</fpage>–<lpage>106</lpage>.</mixed-citation></ref><ref id="B235"><mixed-citation xmlns:xlink="http://www.w3.org/1999/xlink" xlink:type="simple"><person-group><name name-style="western"><surname>Norato</surname><given-names>G</given-names></name></person-group> (<year>1957</year>) <article-title>Notizie su due parassiti del grano di recente introduzione in Sicilia.</article-title><source>Bollettino dell’Istituto di Entomologia agraria e dell’Osservatorio di Fitopatologia di Palermo</source><volume>2</volume>(<issue>1956–1957</issue>): <fpage>245</fpage>–<lpage>249</lpage>.</mixed-citation></ref><ref id="B89"><mixed-citation xmlns:xlink="http://www.w3.org/1999/xlink" xlink:type="simple"><person-group><name name-style="western"><surname>Dal Monte</surname><given-names>G</given-names></name></person-group> (<year>1958</year>) <article-title>Il Cappuccino dei cereali.</article-title><source>Informatore fitopatologico</source><volume>12</volume>: <fpage>216</fpage>–<lpage>220</lpage>.</mixed-citation></ref><ref id="B115"><mixed-citation xmlns:xlink="http://www.w3.org/1999/xlink" xlink:type="simple"><person-group><name name-style="western"><surname>Genduso</surname><given-names>P</given-names></name></person-group> (<year>1963</year>) <article-title>Terzo decennio di osservazioni entomologiche sui principali insetti nocivi della Sicilia.</article-title><source>Bollettino dell’Istituto di Entomologia agraria e dell’Osservatorio di Fitopatologia di Palermo</source><volume>4</volume> (<issue>1960–1961–1962</issue>): <fpage>159</fpage>–<lpage>202</lpage>.</mixed-citation></ref><ref id="B275"><mixed-citation xmlns:xlink="http://www.w3.org/1999/xlink" xlink:type="simple"><person-group><name name-style="western"><surname>Reitter</surname><given-names>E</given-names></name></person-group> (<year>1883</year>) <article-title><tp:taxon-name><tp:taxon-name-part taxon-name-part-type="family">Bostrychidae</tp:taxon-name-part></tp:taxon-name>.</article-title> In: <person-group><name name-style="western"><surname>Heyden</surname><given-names>(von) L</given-names></name><name name-style="western"><surname>Reitter</surname><given-names>E</given-names></name><name name-style="western"><surname>Weise</surname><given-names>J</given-names></name></person-group> (<role>Eds</role>) <source>Catalogus Coleopterorum Europae et Caucasi</source>. <edition>Editio Tertia</edition>. <publisher-loc>London, Berlin, Paris</publisher-loc>, <fpage>124</fpage>–<lpage>125</lpage>.</mixed-citation></ref><ref id="B184"><mixed-citation xmlns:xlink="http://www.w3.org/1999/xlink" xlink:type="simple"><person-group><name name-style="western"><surname>Lesne</surname><given-names>P</given-names></name></person-group> (<year>1901b</year>) <article-title>Synopsis des Bostrychides paléartiques.</article-title><source>L’Abeille</source><volume>30</volume>(<issue>1900–1906</issue>): <fpage>73</fpage>–<lpage>136</lpage>.</mixed-citation></ref><ref id="B171"><mixed-citation xmlns:xlink="http://www.w3.org/1999/xlink" xlink:type="simple"><person-group><name name-style="western"><surname>King</surname><given-names>GA</given-names></name></person-group> (<year>2009</year>) <source>The Alien Presence: Palaeoentomological Approaches to Trade and Migration.</source> PhD in <publisher-name>Archaeology University of York</publisher-name>, <publisher-loc>York</publisher-loc>, <size units="page">411 pp</size>.</mixed-citation></ref><ref id="B329"><mixed-citation xmlns:xlink="http://www.w3.org/1999/xlink" xlink:type="simple"><person-group><name name-style="western"><surname>Zapparoli</surname><given-names>M</given-names></name></person-group> (<year>2008</year>) <article-title>La componente alloctona nella entomofauna italiana: aspetti generali.</article-title><source>Atti Accademia Nazionale Italiana di Entomologia</source><volume>55</volume>(<issue>2007</issue>): <fpage>97</fpage>–<lpage>101</lpage>.</mixed-citation></ref><ref id="B193"><mixed-citation xmlns:xlink="http://www.w3.org/1999/xlink" xlink:type="simple"><person-group><name name-style="western"><surname>Lesne</surname><given-names>P</given-names></name></person-group> (<year>1945</year>) <article-title>Quelques remarques sur le <italic><tp:taxon-name><tp:taxon-name-part taxon-name-part-type="genus">Rhizopertha</tp:taxon-name-part> <tp:taxon-name-part taxon-name-part-type="species">dominica</tp:taxon-name-part></tp:taxon-name></italic> F. [Col. <tp:taxon-name><tp:taxon-name-part taxon-name-part-type="family">Bostrychidae</tp:taxon-name-part></tp:taxon-name>].</article-title><source>Revue française d’Entomologie</source><volume>8</volume>(<issue>4</issue>): <fpage>145</fpage>–<lpage>151</lpage>.</mixed-citation></ref><ref id="B302"><mixed-citation xmlns:xlink="http://www.w3.org/1999/xlink" xlink:type="simple"><person-group><name name-style="western"><surname>Surtees</surname><given-names>G</given-names></name></person-group> (<year>1961</year>) <article-title>Spermathecal structure in some <tp:taxon-name><tp:taxon-name-part taxon-name-part-type="order">Coleoptera</tp:taxon-name-part></tp:taxon-name> associated with stored products.</article-title><source>Proceedings of the Royal entomological Society of London (A)</source><volume>36</volume>: <fpage>144</fpage>–<lpage>152</lpage>. doi: <ext-link ext-link-type="doi" xlink:href="10.1111/j.1365-3032.1961.tb00260.x" xlink:type="simple">10.1111/j.1365-3032.1961.tb00260.x</ext-link></mixed-citation></ref><ref id="B51"><mixed-citation xmlns:xlink="http://www.w3.org/1999/xlink" xlink:type="simple"><person-group><name name-style="western"><surname>Borowski</surname><given-names>J</given-names></name><name name-style="western"><surname>Węgrzynowicz</surname><given-names>P</given-names></name></person-group> (<year>2007</year>) <source>World Catalogue of <tp:taxon-name><tp:taxon-name-part taxon-name-part-type="family">Bostrichidae</tp:taxon-name-part></tp:taxon-name> (<tp:taxon-name><tp:taxon-name-part taxon-name-part-type="order">Coleoptera</tp:taxon-name-part></tp:taxon-name>).</source><publisher-name>Wydawnictwo Mantis</publisher-name>, <publisher-loc>Olsztyn</publisher-loc>, <size units="page">248 pp</size>.</mixed-citation></ref><ref id="B156"><mixed-citation xmlns:xlink="http://www.w3.org/1999/xlink" xlink:type="simple"><person-group><name name-style="western"><surname>Ivie</surname><given-names>MA</given-names></name></person-group> (<year>2010</year>) <article-title>Additions and corrections to Borowski &amp; Węgrzynowicz’s world catalogue of <tp:taxon-name><tp:taxon-name-part taxon-name-part-type="family">Bostrichidae</tp:taxon-name-part></tp:taxon-name> (<tp:taxon-name><tp:taxon-name-part taxon-name-part-type="order">Coleoptera</tp:taxon-name-part></tp:taxon-name>).</article-title><source>Zootaxa</source><volume>2498</volume>: <fpage>28</fpage>–<lpage>46</lpage>.</mixed-citation></ref></ref-list></tp:taxon-treatment>
