# Supplementary material for: The Bostrichidae of the Maltese Islands (Coleoptera)
Source: Zookeys. 2015 Feb 4;(481):69–108. doi: 10.3897/zookeys.481.8294 (PMC4319102; doi:10.3897/zookeys.481.8294)
Supplement: XML Treatment for Amphicerus bimaculatus [file zookeys.481.8294-treatment4.xml]

<!DOCTYPE tp:taxon-treatment
  PUBLIC "-//TaxonX//DTD Taxonomic Treatment Publishing DTD v0 20100105//EN" "tax-treatment-NSO.dtd">
<tp:taxon-treatment xmlns:tp="http://www.plazi.org/taxpub"><tp:treatment-meta><kwd-group><label>Taxon classification</label><kwd><named-content content-type="kingdom">Animalia</named-content></kwd><kwd><named-content content-type="order">Coleoptera</named-content></kwd><kwd><named-content content-type="family">Bostrichidae</named-content></kwd></kwd-group><mixed-citation publication-type="journal"><person-group><name><surname>Nardi</surname><given-names>Gianluca</given-names></name><name><surname>Mifsud</surname><given-names>David</given-names></name></person-group><article-title>The <tp:taxon-name><tp:taxon-name-part taxon-name-part-type="family">Bostrichidae</tp:taxon-name-part></tp:taxon-name> of the Maltese Islands (<tp:taxon-name><tp:taxon-name-part taxon-name-part-type="order">Coleoptera</tp:taxon-name-part></tp:taxon-name>)</article-title><source>Zookeys</source><day>4</day><month>2</month><year>2015</year><volume>2015</volume><issue>481</issue><fpage>69</fpage><lpage>108</lpage><pub-id pub-id-type="doi">10.3897/zookeys.481.8294</pub-id></mixed-citation></tp:treatment-meta><tp:nomenclature><tp:taxon-name>
                            <tp:taxon-name-part taxon-name-part-type="genus">Amphicerus</tp:taxon-name-part>
                            <tp:taxon-name-part taxon-name-part-type="species">bimaculatus</tp:taxon-name-part>
                        </tp:taxon-name><tp:taxon-authority>(A.G. Olivier, 1790)</tp:taxon-authority></tp:nomenclature><tp:treatment-sec sec-type="Material examined"><title>Material examined.</title><p><bold>Malta:</bold> Girgenti, 9.XII.2002, DM, 3 ♂♂ 4 ♀♀ (CMM; CNI); Zabbar, 29.IX.1995, DM, 1 ♀ (CMM); Zejtun, 29.V.1991, DM, 1 ♂ (CMM).</p></tp:treatment-sec><tp:treatment-sec sec-type="Other material examined"><title>Other material examined.</title><p>[<bold>Azerbaijan:</bold>] Caucase, Elisabetpol [= Ganja], [no date], Babadjanides [leg.], 1 ♂ 1 ♀ (MCSVD).</p></tp:treatment-sec><tp:treatment-sec sec-type="Chorotype"><title>Chorotype.</title><p>Turanic-Mediterranean except for Libya and Egypt, with extension into Portugal, Hungary, Tajikistan and Kyrgyzstan (cf. <xref ref-type="bibr" rid="B48">Borowski 2007</xref>, as <tp:taxon-name><tp:taxon-name-part taxon-name-part-type="genus">Amphicerus</tp:taxon-name-part> (<tp:taxon-name-part taxon-name-part-type="subgenus">Caenophrada</tp:taxon-name-part>) <tp:taxon-name-part taxon-name-part-type="species">bimaculata</tp:taxon-name-part></tp:taxon-name> [sic!]). The occurrence of this species in Azerbaijan (<xref ref-type="bibr" rid="B182">Lesne 1899</xref>, <xref ref-type="bibr" rid="B186">1905</xref>, <xref ref-type="bibr" rid="B83">Clermont 1909</xref>, <xref ref-type="bibr" rid="B170">Khalilov 1972</xref>, in all cases as <italic><tp:taxon-name><tp:taxon-name-part taxon-name-part-type="genus">Schistoceros</tp:taxon-name-part> <tp:taxon-name-part taxon-name-part-type="species">bimaculatus</tp:taxon-name-part></tp:taxon-name></italic>, <xref ref-type="bibr" rid="B74">Ciampolini et al. 1989</xref>) is here confirmed. In fact, the distributional record of this species by <xref ref-type="bibr" rid="B48">Borowski (2007</xref>: 321), as “<bold>E</bold> [= Europe]: AF [= Afghanistan]”) is incorrect and should be “<bold>E:</bold> AB [=Azerbaijan]” (cf. <xref ref-type="bibr" rid="B51">Borowski and Węgrzynowicz 2007</xref>, as <tp:taxon-name><tp:taxon-name-part taxon-name-part-type="genus">Amphicerus</tp:taxon-name-part> (<tp:taxon-name-part taxon-name-part-type="subgenus">Caenophrada</tp:taxon-name-part>) <tp:taxon-name-part taxon-name-part-type="species">bimaculatus</tp:taxon-name-part></tp:taxon-name>). A record from Iraq (<xref ref-type="bibr" rid="B93">Derwesh 1965</xref>, as <italic><tp:taxon-name><tp:taxon-name-part taxon-name-part-type="genus">Schistoceros</tp:taxon-name-part> <tp:taxon-name-part taxon-name-part-type="species">bimaculatus</tp:taxon-name-part></tp:taxon-name></italic>) was later overlooked, while those from Germany (cf. <xref ref-type="bibr" rid="B298">Soro 1964</xref>, <xref ref-type="bibr" rid="B333">Zocchi 1971</xref>, in both cases as <italic><tp:taxon-name><tp:taxon-name-part taxon-name-part-type="genus">Schistoceros</tp:taxon-name-part> <tp:taxon-name-part taxon-name-part-type="species">bimaculatus</tp:taxon-name-part></tp:taxon-name></italic>, <xref ref-type="bibr" rid="B74">Ciampolini et al. 1989</xref>, <xref ref-type="bibr" rid="B258">Pollini 1998</xref>) were never confirmed (cf. <xref ref-type="bibr" rid="B202">Lucht 1987</xref>, <xref ref-type="bibr" rid="B174">Köhler and Klausnitzer 1998</xref>, <xref ref-type="bibr" rid="B113">Geis 2002</xref>, <xref ref-type="bibr" rid="B226">Nardi 2004b</xref>, as <italic><tp:taxon-name><tp:taxon-name-part taxon-name-part-type="genus">Schistoceros</tp:taxon-name-part> <tp:taxon-name-part taxon-name-part-type="species">bimaculatus</tp:taxon-name-part></tp:taxon-name></italic>, <xref ref-type="bibr" rid="B48">Borowski 2007</xref>, <xref ref-type="bibr" rid="B51">Borowski and Węgrzynowicz 2007</xref>). <italic><tp:taxon-name><tp:taxon-name-part taxon-name-part-type="genus">Amphicerus</tp:taxon-name-part> <tp:taxon-name-part taxon-name-part-type="species">bimaculatus</tp:taxon-name-part></tp:taxon-name></italic> was intercepted at US ports, but it is not an established species in North America (<xref ref-type="bibr" rid="B107">Fisher 1950</xref>, as <tp:taxon-name><tp:taxon-name-part taxon-name-part-type="genus">Amphicerus</tp:taxon-name-part> (<tp:taxon-name-part taxon-name-part-type="subgenus">Schistoceros</tp:taxon-name-part>) <tp:taxon-name-part taxon-name-part-type="species">bimaculatus</tp:taxon-name-part></tp:taxon-name>, <xref ref-type="bibr" rid="B155">Ivie 2002</xref>, <xref ref-type="bibr" rid="B51">Borowski and Węgrzynowicz 2007</xref>), while its establishment in Uruguay (cf. <xref ref-type="bibr" rid="B298">Soro 1964</xref>, <xref ref-type="bibr" rid="B333">Zocchi 1971</xref>, <xref ref-type="bibr" rid="B258">Pollini 1998</xref>), was not reported in recent publications (<xref ref-type="bibr" rid="B48">Borowski 2007</xref>, <xref ref-type="bibr" rid="B51">Borowski and Węgrzynowicz 2007</xref>, <xref ref-type="bibr" rid="B31">Barriga and Cepeda 2009</xref>).</p><!--PageBreak--></tp:treatment-sec><tp:treatment-sec sec-type="Ecology"><title>Ecology.</title><p>Larval development of this species takes place mainly in dead wood of <italic><tp:taxon-name><tp:taxon-name-part taxon-name-part-type="genus">Vitis</tp:taxon-name-part></tp:taxon-name></italic> spp. and <italic><tp:taxon-name><tp:taxon-name-part taxon-name-part-type="genus">Tamarix</tp:taxon-name-part></tp:taxon-name></italic> spp., but other host plants are also recorded including: <italic><tp:taxon-name><tp:taxon-name-part taxon-name-part-type="genus">Acacia</tp:taxon-name-part></tp:taxon-name></italic> sp., <italic><tp:taxon-name><tp:taxon-name-part taxon-name-part-type="genus">Annona</tp:taxon-name-part> <tp:taxon-name-part taxon-name-part-type="species">cherimola</tp:taxon-name-part></tp:taxon-name></italic>, <italic><tp:taxon-name><tp:taxon-name-part taxon-name-part-type="genus">Cerasus</tp:taxon-name-part></tp:taxon-name></italic> sp., <italic><tp:taxon-name><tp:taxon-name-part taxon-name-part-type="genus">Citrus</tp:taxon-name-part></tp:taxon-name></italic> sp., <italic><tp:taxon-name><tp:taxon-name-part taxon-name-part-type="genus">Delonix</tp:taxon-name-part> <tp:taxon-name-part taxon-name-part-type="species">regia</tp:taxon-name-part></tp:taxon-name></italic>, <italic><tp:taxon-name><tp:taxon-name-part taxon-name-part-type="genus">Ficus</tp:taxon-name-part> <tp:taxon-name-part taxon-name-part-type="species">carica</tp:taxon-name-part></tp:taxon-name></italic>, <italic><tp:taxon-name><tp:taxon-name-part taxon-name-part-type="genus">Lycium</tp:taxon-name-part></tp:taxon-name></italic> sp., <italic><tp:taxon-name><tp:taxon-name-part taxon-name-part-type="genus">Malus</tp:taxon-name-part> <tp:taxon-name-part taxon-name-part-type="species">communis</tp:taxon-name-part></tp:taxon-name></italic>, <italic><tp:taxon-name><tp:taxon-name-part taxon-name-part-type="genus">Olea</tp:taxon-name-part> <tp:taxon-name-part taxon-name-part-type="species">europea</tp:taxon-name-part></tp:taxon-name></italic>, <italic><tp:taxon-name><tp:taxon-name-part taxon-name-part-type="genus">Prunus</tp:taxon-name-part> <tp:taxon-name-part taxon-name-part-type="species">amygdalus</tp:taxon-name-part></tp:taxon-name></italic>, <italic><tp:taxon-name><tp:taxon-name-part taxon-name-part-type="genus">Punica</tp:taxon-name-part> <tp:taxon-name-part taxon-name-part-type="species">granatum</tp:taxon-name-part></tp:taxon-name></italic>, <italic><tp:taxon-name><tp:taxon-name-part taxon-name-part-type="genus">Pyrus</tp:taxon-name-part> <tp:taxon-name-part taxon-name-part-type="species">malus</tp:taxon-name-part></tp:taxon-name></italic> and <italic><tp:taxon-name><tp:taxon-name-part taxon-name-part-type="genus">Tamarindus</tp:taxon-name-part> <tp:taxon-name-part taxon-name-part-type="species">indica</tp:taxon-name-part></tp:taxon-name></italic> (cf. <xref ref-type="bibr" rid="B184">Lesne 1901b</xref>, as <italic><tp:taxon-name><tp:taxon-name-part taxon-name-part-type="genus">Schistoceros</tp:taxon-name-part> <tp:taxon-name-part taxon-name-part-type="species">bimaculatus</tp:taxon-name-part></tp:taxon-name></italic>, <xref ref-type="bibr" rid="B107">Fisher 1950</xref>, <xref ref-type="bibr" rid="B237">Novak 1952</xref>, Caillol 1954, in both cases as <italic><tp:taxon-name><tp:taxon-name-part taxon-name-part-type="genus">Schistoceros</tp:taxon-name-part> <tp:taxon-name-part taxon-name-part-type="species">bimaculatus</tp:taxon-name-part></tp:taxon-name></italic>, <xref ref-type="bibr" rid="B100">Español 1955</xref>, <xref ref-type="bibr" rid="B173">Kocher 1956</xref>, as <italic><tp:taxon-name><tp:taxon-name-part taxon-name-part-type="genus">Schistoceros</tp:taxon-name-part> <tp:taxon-name-part taxon-name-part-type="species">bimaculatus</tp:taxon-name-part></tp:taxon-name></italic>, <xref ref-type="bibr" rid="B298">Soro 1964</xref>, <xref ref-type="bibr" rid="B333">Zocchi 1971</xref>, <xref ref-type="bibr" rid="B133">Halperin and Damoiseau 1980</xref>, <xref ref-type="bibr" rid="B205">Lundberg et al. 1987</xref>, in both cases as <italic><tp:taxon-name><tp:taxon-name-part taxon-name-part-type="genus">Schistoceros</tp:taxon-name-part> <tp:taxon-name-part taxon-name-part-type="species">bimaculatus</tp:taxon-name-part></tp:taxon-name></italic>, <xref ref-type="bibr" rid="B218">Moleas 1988</xref>, <xref ref-type="bibr" rid="B74">Ciampolini et al. 1989</xref>, <xref ref-type="bibr" rid="B269">Ragusa and Russo 1989</xref>, fig. 8, as [sic!] <italic><tp:taxon-name><tp:taxon-name-part taxon-name-part-type="genus">Apate</tp:taxon-name-part> <tp:taxon-name-part taxon-name-part-type="species">monachus</tp:taxon-name-part></tp:taxon-name></italic>, <xref ref-type="bibr" rid="B258">Pollini 1998</xref>, <xref ref-type="bibr" rid="B9">Akşit et al. 2005</xref>, <xref ref-type="bibr" rid="B194">Liberto and Audisio 2005</xref>, in both cases as <italic><tp:taxon-name><tp:taxon-name-part taxon-name-part-type="genus">Schistoceros</tp:taxon-name-part> <tp:taxon-name-part taxon-name-part-type="species">bimaculatus</tp:taxon-name-part></tp:taxon-name></italic>, <xref ref-type="bibr" rid="B30">Bahillo de la Puebla et al. 2007</xref>, as <tp:taxon-name><tp:taxon-name-part taxon-name-part-type="genus">Amphicerus</tp:taxon-name-part> (<tp:taxon-name-part taxon-name-part-type="subgenus">Caenophrada</tp:taxon-name-part>) <tp:taxon-name-part taxon-name-part-type="species">bimaculata</tp:taxon-name-part></tp:taxon-name> [sic!], <xref ref-type="bibr" rid="B305">Tezcan 2008</xref>, as <italic><tp:taxon-name><tp:taxon-name-part taxon-name-part-type="genus">Schistoceros</tp:taxon-name-part> <tp:taxon-name-part taxon-name-part-type="species">bimaculatus</tp:taxon-name-part></tp:taxon-name></italic>).</p><p><bold>Notes.</bold> First record for Malta. <italic><tp:taxon-name><tp:taxon-name-part taxon-name-part-type="genus">Amphicerus</tp:taxon-name-part> <tp:taxon-name-part taxon-name-part-type="species">bimaculatus</tp:taxon-name-part></tp:taxon-name></italic> is not recorded from the neigbouring Sicilian islands (Tab. <xref ref-type="table" rid="T1">1</xref>), but is known from mainland Sicily (cf. <xref ref-type="bibr" rid="B24">Audisio et al. 1995</xref>, <xref ref-type="bibr" rid="B299">Sparacio 1997</xref>, <xref ref-type="bibr" rid="B226">Nardi 2004b</xref>, in all cases as <italic><tp:taxon-name><tp:taxon-name-part taxon-name-part-type="genus">Schistoceros</tp:taxon-name-part> <tp:taxon-name-part taxon-name-part-type="species">bimaculatus</tp:taxon-name-part></tp:taxon-name></italic>) and Tunisia (<xref ref-type="bibr" rid="B48">Borowski 2007</xref>). It is recorded also from two circumsardinian islands (<xref ref-type="bibr" rid="B254">Piras and Pisano 1972</xref>, as <italic><tp:taxon-name><tp:taxon-name-part taxon-name-part-type="genus">Schistoceros</tp:taxon-name-part> <tp:taxon-name-part taxon-name-part-type="species">bimaculatus</tp:taxon-name-part></tp:taxon-name></italic>). Its aedeagus was figured by <xref ref-type="bibr" rid="B150">Iablokoff-Khnzorian (1976</xref>: 232, fig. 5, as <italic><tp:taxon-name><tp:taxon-name-part taxon-name-part-type="genus">Schistoceros</tp:taxon-name-part> <tp:taxon-name-part taxon-name-part-type="species">bimaculatus</tp:taxon-name-part></tp:taxon-name></italic>).</p><table-wrap id="T1" position="float" orientation="portrait"><label>Table 1.</label><caption><p><tp:taxon-name><tp:taxon-name-part taxon-name-part-type="family">Bostrichidae</tp:taxon-name-part></tp:taxon-name> recorded from Maltese Archipelago and neigbouring islands with respective chorotype codes. Abbreviations: A = <xref ref-type="bibr" rid="B7">Aitken 1975</xref>; AFM = Afrotropical-Mediterranean; C = <xref ref-type="bibr" rid="B64">Cameron and Caruana Gatto 1907</xref>; CEM = Centralasiatic-European-Mediterranean; COS = Cosmopolitan; D = <xref ref-type="bibr" rid="B92">Denux and Zagatti 2010</xref>; EUR = European; F = Falzon et al. 2012; G = <xref ref-type="bibr" rid="B126">Goggi 2004</xref>; H = <xref ref-type="bibr" rid="B149">Hyde and Daubney 1960</xref>; L = <xref ref-type="bibr" rid="B204">Luigioni 1929</xref>; LAMP. = Lampedusa; LINO. = Linosa; MED = Mediterranean; Na = <xref ref-type="bibr" rid="B225">Nardi 2004a</xref>; Nb = <xref ref-type="bibr" rid="B226">Nardi 2004b</xref>; NR = <xref ref-type="bibr" rid="B228">Nardi and Ratti 1995</xref>; PANTEL. = Pantelleria; SEU = S-European; TEM = Turanic-European-Mediterranean; TUM = Turanic-Mediterranean; WME = W-Mediterranean; ZGG = Chorotype; ! = this paper; () = misinterpretation.</p></caption><table rules="all"><tbody><tr><th rowspan="1" colspan="1">Species</th><th rowspan="1" colspan="1">PANTEL.</th><th rowspan="1" colspan="1">LINO.</th><th rowspan="1" colspan="1">GOZO</th><th rowspan="1" colspan="1">MALTA</th><th rowspan="1" colspan="1">LAMP.</th><th rowspan="1" colspan="1">ZGG</th></tr><tr><td rowspan="1" colspan="1"><italic><tp:taxon-name><tp:taxon-name-part taxon-name-part-type="genus">Lyctus</tp:taxon-name-part> <tp:taxon-name-part taxon-name-part-type="species">brunneus</tp:taxon-name-part></tp:taxon-name></italic></td><td rowspan="1" colspan="1"/><td rowspan="1" colspan="1"/><td rowspan="1" colspan="1"/><td rowspan="1" colspan="1">C L Na D !</td><td rowspan="1" colspan="1"/><td rowspan="1" colspan="1">COS</td></tr><tr><td rowspan="1" colspan="1"><italic><tp:taxon-name><tp:taxon-name-part taxon-name-part-type="genus">Trogoxylon</tp:taxon-name-part> <tp:taxon-name-part taxon-name-part-type="species">impressum</tp:taxon-name-part></tp:taxon-name></italic></td><td rowspan="1" colspan="1">NR</td><td rowspan="1" colspan="1"/><td rowspan="1" colspan="1"/><td rowspan="1" colspan="1">!</td><td rowspan="1" colspan="1"/><td rowspan="1" colspan="1">TEM</td></tr><tr><td rowspan="1" colspan="1"><italic><tp:taxon-name><tp:taxon-name-part taxon-name-part-type="genus">Rhyzopertha</tp:taxon-name-part> <tp:taxon-name-part taxon-name-part-type="species">dominica</tp:taxon-name-part></tp:taxon-name></italic></td><td rowspan="1" colspan="1"/><td rowspan="1" colspan="1"/><td rowspan="1" colspan="1"/><td rowspan="1" colspan="1">H D !</td><td rowspan="1" colspan="1"/><td rowspan="1" colspan="1">COS</td></tr><tr><td rowspan="1" colspan="1"><italic><tp:taxon-name><tp:taxon-name-part taxon-name-part-type="genus">Amphicerus</tp:taxon-name-part> <tp:taxon-name-part taxon-name-part-type="species">bimaculatus</tp:taxon-name-part></tp:taxon-name></italic></td><td rowspan="1" colspan="1"/><td rowspan="1" colspan="1"/><td rowspan="1" colspan="1"/><td rowspan="1" colspan="1">!</td><td rowspan="1" colspan="1"/><td rowspan="1" colspan="1">TUM</td></tr><tr><td rowspan="1" colspan="1"><italic><tp:taxon-name><tp:taxon-name-part taxon-name-part-type="genus">Bostrichus</tp:taxon-name-part> <tp:taxon-name-part taxon-name-part-type="species">capucinus</tp:taxon-name-part></tp:taxon-name></italic></td><td rowspan="1" colspan="1">NR</td><td rowspan="1" colspan="1"/><td rowspan="1" colspan="1"/><td rowspan="1" colspan="1">A Nb</td><td rowspan="1" colspan="1"/><td rowspan="1" colspan="1">CEM</td></tr><tr><td rowspan="1" colspan="1"><italic><tp:taxon-name><tp:taxon-name-part taxon-name-part-type="genus">Heterobostrychus</tp:taxon-name-part> <tp:taxon-name-part taxon-name-part-type="species">aequalis</tp:taxon-name-part></tp:taxon-name></italic></td><td rowspan="1" colspan="1"/><td rowspan="1" colspan="1"/><td rowspan="1" colspan="1"/><td rowspan="1" colspan="1">!</td><td rowspan="1" colspan="1"/><td rowspan="1" colspan="1">COS</td></tr><tr><td rowspan="1" colspan="1"><italic><tp:taxon-name><tp:taxon-name-part taxon-name-part-type="genus">Scobicia</tp:taxon-name-part> <tp:taxon-name-part taxon-name-part-type="species">chevrieri</tp:taxon-name-part></tp:taxon-name></italic></td><td rowspan="1" colspan="1">NR</td><td rowspan="1" colspan="1"/><td rowspan="1" colspan="1">!</td><td rowspan="1" colspan="1">(C L Nb) F !</td><td rowspan="1" colspan="1">NR</td><td rowspan="1" colspan="1">MED</td></tr><tr><td rowspan="1" colspan="1"><italic><tp:taxon-name><tp:taxon-name-part taxon-name-part-type="genus">Sinoxylon</tp:taxon-name-part> <tp:taxon-name-part taxon-name-part-type="species">sexdentatum</tp:taxon-name-part></tp:taxon-name></italic></td><td rowspan="1" colspan="1">NR</td><td rowspan="1" colspan="1"/><td rowspan="1" colspan="1"/><td rowspan="1" colspan="1"/><td rowspan="1" colspan="1"/><td rowspan="1" colspan="1">MED</td></tr><tr><td rowspan="1" colspan="1"><italic><tp:taxon-name><tp:taxon-name-part taxon-name-part-type="genus">Sinoxylon</tp:taxon-name-part> <tp:taxon-name-part taxon-name-part-type="species">unidentatum</tp:taxon-name-part></tp:taxon-name></italic></td><td rowspan="1" colspan="1"/><td rowspan="1" colspan="1"/><td rowspan="1" colspan="1"/><td rowspan="1" colspan="1">!</td><td rowspan="1" colspan="1"/><td rowspan="1" colspan="1">COS</td></tr><tr><td rowspan="1" colspan="1"><italic><tp:taxon-name><tp:taxon-name-part taxon-name-part-type="genus">Xylopertha</tp:taxon-name-part> <tp:taxon-name-part taxon-name-part-type="species">praeusta</tp:taxon-name-part></tp:taxon-name></italic></td><td rowspan="1" colspan="1"/><td rowspan="1" colspan="1">G</td><td rowspan="1" colspan="1"/><td rowspan="1" colspan="1"/><td rowspan="1" colspan="1"/><td rowspan="1" colspan="1">WME</td></tr><tr><td rowspan="1" colspan="1"><italic><tp:taxon-name><tp:taxon-name-part taxon-name-part-type="genus">Xyloperthella</tp:taxon-name-part> <tp:taxon-name-part taxon-name-part-type="species">picea</tp:taxon-name-part></tp:taxon-name></italic></td><td rowspan="1" colspan="1"/><td rowspan="1" colspan="1"/><td rowspan="1" colspan="1"/><td rowspan="1" colspan="1">!</td><td rowspan="1" colspan="1"/><td rowspan="1" colspan="1">AFM</td></tr><tr><td rowspan="1" colspan="1"><italic><tp:taxon-name><tp:taxon-name-part taxon-name-part-type="genus">Apate</tp:taxon-name-part> <tp:taxon-name-part taxon-name-part-type="species">monachus</tp:taxon-name-part></tp:taxon-name></italic></td><td rowspan="1" colspan="1"/><td rowspan="1" colspan="1"/><td rowspan="1" colspan="1"/><td rowspan="1" colspan="1">!</td><td rowspan="1" colspan="1"/><td rowspan="1" colspan="1">AFM</td></tr><tr><td rowspan="1" colspan="1">Total/isLANDS</td><td rowspan="1" colspan="1">4</td><td rowspan="1" colspan="1">1</td><td rowspan="1" colspan="1">1</td><td rowspan="1" colspan="1">10</td><td rowspan="1" colspan="1">1</td><td rowspan="1" colspan="1"/></tr></tbody></table></table-wrap><p>The above specimens collected during 2002 are almost entirely black, probably for a <italic>post mortem</italic> colouration.</p><p>The correct grammatical gender for the specific name of this taxon is <italic>bimaculatus</italic>, since it was described as <italic><tp:taxon-name><tp:taxon-name-part taxon-name-part-type="genus">Bostrichus</tp:taxon-name-part> <tp:taxon-name-part taxon-name-part-type="species">bimaculatus</tp:taxon-name-part></tp:taxon-name></italic> from “Provence” (southern France) (<xref ref-type="bibr" rid="B238">Olivier 1790</xref>: 109) and the above mentioned usage of <italic>bimaculata</italic> (<xref ref-type="bibr" rid="B30">Bahillo de la Puebla et al. 2007</xref>, <xref ref-type="bibr" rid="B48">Borowski 2007</xref>) is a subsequent incorrect spelling of this taxon (cf. <xref ref-type="bibr" rid="B49">Borowski 2013</xref>: 3).</p><p>The nomenclatorial problems for <italic><tp:taxon-name><tp:taxon-name-part taxon-name-part-type="genus">Schistoceros</tp:taxon-name-part></tp:taxon-name></italic> Lesne, 1899 were discussed by <xref ref-type="bibr" rid="B156">Ivie (2010)</xref>.</p></tp:treatment-sec><ref-list><ref id="B48"><mixed-citation xmlns:xlink="http://www.w3.org/1999/xlink" xlink:type="simple"><person-group><name name-style="western"><surname>Borowski</surname><given-names>J</given-names></name></person-group> (<year>2007</year>) <article-title><tp:taxon-name><tp:taxon-name-part taxon-name-part-type="family">Bostrichidae</tp:taxon-name-part></tp:taxon-name>.</article-title> In: <person-group><name name-style="western"><surname>Löbl</surname><given-names>I</given-names></name><name name-style="western"><surname>Smetana</surname><given-names>A</given-names></name></person-group> (<role>Eds</role>) <source>Catalogue of Palaearctic <tp:taxon-name><tp:taxon-name-part taxon-name-part-type="order">Coleoptera</tp:taxon-name-part></tp:taxon-name>. Volume 4. <tp:taxon-name><tp:taxon-name-part taxon-name-part-type="superfamily">Elateroidea</tp:taxon-name-part></tp:taxon-name> – <tp:taxon-name><tp:taxon-name-part taxon-name-part-type="superfamily">Derodontoidea</tp:taxon-name-part></tp:taxon-name> – <tp:taxon-name><tp:taxon-name-part taxon-name-part-type="superfamily">Bostrichoidea</tp:taxon-name-part></tp:taxon-name> – <tp:taxon-name><tp:taxon-name-part taxon-name-part-type="superfamily">Lymexyloidea</tp:taxon-name-part></tp:taxon-name> – <tp:taxon-name><tp:taxon-name-part taxon-name-part-type="superfamily">Cleroidea</tp:taxon-name-part></tp:taxon-name> – <tp:taxon-name><tp:taxon-name-part taxon-name-part-type="superfamily">Cucujoidea</tp:taxon-name-part></tp:taxon-name></source>. <publisher-name>Apollo Books</publisher-name>, <publisher-loc>Stenstrup</publisher-loc>, <fpage>320</fpage>–<lpage>328</lpage>.</mixed-citation></ref><ref id="B182"><mixed-citation xmlns:xlink="http://www.w3.org/1999/xlink" xlink:type="simple"><person-group><name name-style="western"><surname>Lesne</surname><given-names>P</given-names></name></person-group> (<year>1899</year>) <article-title>Revision des Coléoptères de la famille des <tp:taxon-name><tp:taxon-name-part taxon-name-part-type="family">Bostrychidae</tp:taxon-name-part></tp:taxon-name>. 3<sup>e</sup> Mémoire. <tp:taxon-name><tp:taxon-name-part taxon-name-part-type="subfamily">Bostrychinae</tp:taxon-name-part></tp:taxon-name>.</article-title><source>Annales de la Société Entomologique de France</source><volume>67</volume>: <fpage>438</fpage>–<lpage>621</lpage>.</mixed-citation></ref><ref id="B186"><mixed-citation xmlns:xlink="http://www.w3.org/1999/xlink" xlink:type="simple"><person-group><name name-style="western"><surname>Lesne</surname><given-names>P</given-names></name></person-group> (<year>1905</year>) <article-title>Notes additionnelles et rectificatives sur les Bostrychides paléartiques.</article-title><source>L’Abeille</source><volume>30</volume>(<issue>1900–1906</issue>): <fpage>249</fpage>–<lpage>251</lpage>.</mixed-citation></ref><ref id="B83"><mixed-citation xmlns:xlink="http://www.w3.org/1999/xlink" xlink:type="simple"><person-group><name name-style="western"><surname>Clermont</surname><given-names>J</given-names></name></person-group> (<year>1909</year>) <article-title>Liste de Coléoptères récoltés en Trancaucasie par M. Louis Mesmin.</article-title><source>Miscellanea entomologica</source><volume>17</volume>(<issue>1</issue>): <fpage>1</fpage>–<lpage>6</lpage>.</mixed-citation></ref><ref id="B170"><mixed-citation xmlns:xlink="http://www.w3.org/1999/xlink" xlink:type="simple"><person-group><name name-style="western"><surname>Khalilov</surname><given-names>BB</given-names></name></person-group> (<year>1972</year>) <article-title>Pests of grape vines in Azerbaidzhan.</article-title><source>Zashchita Rastenii</source><volume>17</volume>(<issue>2</issue>): <fpage>36</fpage>–<lpage>40</lpage>.</mixed-citation></ref><ref id="B74"><mixed-citation xmlns:xlink="http://www.w3.org/1999/xlink" xlink:type="simple"><person-group><name name-style="western"><surname>Ciampolini</surname><given-names>M</given-names></name><name name-style="western"><surname>Corazia</surname><given-names>F</given-names></name><name name-style="western"><surname>Lunghini</surname><given-names>D</given-names></name></person-group> (<year>1989</year>) <article-title>Danni da <italic><tp:taxon-name><tp:taxon-name-part taxon-name-part-type="genus">Amphicerus</tp:taxon-name-part> <tp:taxon-name-part taxon-name-part-type="species">bimaculatus</tp:taxon-name-part></tp:taxon-name></italic> alla vite nel Lazio.</article-title><source>L’Informatore agrario</source><volume>45</volume>(<issue>3</issue>): <fpage>93</fpage>–<lpage>95</lpage>.</mixed-citation></ref><ref id="B51"><mixed-citation xmlns:xlink="http://www.w3.org/1999/xlink" xlink:type="simple"><person-group><name name-style="western"><surname>Borowski</surname><given-names>J</given-names></name><name name-style="western"><surname>Węgrzynowicz</surname><given-names>P</given-names></name></person-group> (<year>2007</year>) <source>World Catalogue of <tp:taxon-name><tp:taxon-name-part taxon-name-part-type="family">Bostrichidae</tp:taxon-name-part></tp:taxon-name> (<tp:taxon-name><tp:taxon-name-part taxon-name-part-type="order">Coleoptera</tp:taxon-name-part></tp:taxon-name>).</source><publisher-name>Wydawnictwo Mantis</publisher-name>, <publisher-loc>Olsztyn</publisher-loc>, <size units="page">248 pp</size>.</mixed-citation></ref><ref id="B93"><mixed-citation xmlns:xlink="http://www.w3.org/1999/xlink" xlink:type="simple"><person-group><name name-style="western"><surname>Derwesh</surname><given-names>AI</given-names></name></person-group> (<year>1965</year>) <article-title>A preliminary list of identified Insects and some Arachnids from Iraq.</article-title><source>Ministry of Agriculture, Directorate general of agricultural Research and Projects, Bagdad, Iraq, Bulletin</source><volume>112</volume>: <fpage>1</fpage>–<lpage>123</lpage>.</mixed-citation></ref><ref id="B298"><mixed-citation xmlns:xlink="http://www.w3.org/1999/xlink" xlink:type="simple"><person-group><name name-style="western"><surname>Soro</surname><given-names>S</given-names></name></person-group> (<year>1964</year>) <article-title>Lo <italic><tp:taxon-name><tp:taxon-name-part taxon-name-part-type="genus">Schistoceros</tp:taxon-name-part> <tp:taxon-name-part taxon-name-part-type="species">bimaculatus</tp:taxon-name-part></tp:taxon-name></italic> ed i suoi danni alla vite, in provincia di Sassari.</article-title><source>Informatore fitopatogico</source><volume>14</volume>: <fpage>351</fpage>–<lpage>352</lpage>.</mixed-citation></ref><ref id="B333"><mixed-citation xmlns:xlink="http://www.w3.org/1999/xlink" xlink:type="simple"><person-group><name name-style="western"><surname>Zocchi</surname><given-names>R</given-names></name></person-group> (<year>1971</year>) <article-title>Contributo alla conoscenza dell’entomofauna delle Tamerici in Italia.</article-title><source>Redia</source><volume>52</volume>(<issue>1970–1971</issue>): <fpage>31</fpage>–<lpage>129</lpage>.</mixed-citation></ref><ref id="B258"><mixed-citation xmlns:xlink="http://www.w3.org/1999/xlink" xlink:type="simple"><person-group><name name-style="western"><surname>Pollini</surname><given-names>A</given-names></name></person-group> (<year>1998</year>) <source>Manuale di entomologia applicata</source>. <publisher-name>Edagricole</publisher-name>, <publisher-loc>Bologna</publisher-loc>, <size units="page">I–X + 1426 pp</size>.</mixed-citation></ref><ref id="B202"><mixed-citation xmlns:xlink="http://www.w3.org/1999/xlink" xlink:type="simple"><person-group><name name-style="western"><surname>Lucht</surname><given-names>WH</given-names></name></person-group> (<year>1987</year>) <source>Die Käfer Mitteleuropas. Katalog.</source><publisher-name>Goecke &amp; Evers</publisher-name>, <publisher-loc>Krefeld</publisher-loc>, <size units="page">342 pp</size>.</mixed-citation></ref><ref id="B174"><mixed-citation xmlns:xlink="http://www.w3.org/1999/xlink" xlink:type="simple"><person-group><name name-style="western"><surname>Köhler</surname><given-names>F</given-names></name><name name-style="western"><surname>Klausnitzer</surname><given-names>B</given-names></name></person-group> (<role>Eds</role>) (<year>1998</year>) <article-title>Verzeichnis der Käfer Deutschlands.</article-title><source>Entomologische Nachrichten und Berichte (Dresden) Beiheft</source><volume>4</volume>: <fpage>1</fpage>–<lpage>185</lpage>.</mixed-citation></ref><ref id="B113"><mixed-citation xmlns:xlink="http://www.w3.org/1999/xlink" xlink:type="simple"><person-group><name name-style="western"><surname>Geis</surname><given-names>K-U</given-names></name></person-group> (<year>2002</year>) <article-title>Gebietsfremde Splintholz- und Bohrkäfer, nach Mitteleuropa mit Importholz und anderen Gütern eingeschleppt. – Eine Bestandsaufnahme (<tp:taxon-name><tp:taxon-name-part taxon-name-part-type="order">Coleoptera</tp:taxon-name-part></tp:taxon-name>: <tp:taxon-name><tp:taxon-name-part taxon-name-part-type="family">Lyctidae</tp:taxon-name-part></tp:taxon-name>, <tp:taxon-name><tp:taxon-name-part taxon-name-part-type="family">Bostrichidae</tp:taxon-name-part></tp:taxon-name>).</article-title><source>Mitteilungen des Internationalen Entomologischen Vereins, Supplement</source><volume>10</volume>: <fpage>1</fpage>–<lpage>100</lpage>.</mixed-citation></ref><ref id="B226"><mixed-citation xmlns:xlink="http://www.w3.org/1999/xlink" xlink:type="simple"><person-group><name name-style="western"><surname>Nardi</surname><given-names>G</given-names></name></person-group> (<year>2004b</year>) <article-title>Fauna Europaea: <tp:taxon-name><tp:taxon-name-part taxon-name-part-type="family">Bostrichidae</tp:taxon-name-part></tp:taxon-name>.</article-title> In: <person-group><name name-style="western"><surname>Audisio</surname><given-names>P</given-names></name></person-group> (<role>Ed.</role>) <source>Fauna Europaea: <tp:taxon-name><tp:taxon-name-part taxon-name-part-type="order">Coleoptera</tp:taxon-name-part></tp:taxon-name> 2, Beetles. Fauna Europaea version 1.0</source>. <ext-link ext-link-type="uri" xlink:href="http://www.faunaeur.org" xlink:type="simple">http://www.faunaeur.org</ext-link> [<date-in-citation content-type="access-date">accessed 12 July 2014 as version 2.6.2 of 29 August 2013</date-in-citation>]</mixed-citation></ref><ref id="B107"><mixed-citation xmlns:xlink="http://www.w3.org/1999/xlink" xlink:type="simple"><person-group><name name-style="western"><surname>Fisher</surname><given-names>WS</given-names></name></person-group> (<year>1950</year>) <article-title>A revision of the North American Species of Beetles belonging to the family <tp:taxon-name><tp:taxon-name-part taxon-name-part-type="family">Bostrichidae</tp:taxon-name-part></tp:taxon-name>.</article-title><source>United States Department of Agriculture Miscellaneous Publications</source><volume>698</volume>: <fpage>1</fpage>–<lpage>157</lpage>.</mixed-citation></ref><ref id="B155"><mixed-citation xmlns:xlink="http://www.w3.org/1999/xlink" xlink:type="simple"><person-group><name name-style="western"><surname>Ivie</surname><given-names>MA</given-names></name></person-group> (<year>2002</year>) <article-title>69. <tp:taxon-name><tp:taxon-name-part taxon-name-part-type="family">Bostrichidae</tp:taxon-name-part></tp:taxon-name> Latreille 1802.</article-title> In: <person-group><name name-style="western"><surname>Arnett</surname><given-names>RHJr (†)</given-names></name><name name-style="western"><surname>Thomas</surname><given-names>MC</given-names></name><name name-style="western"><surname>Skelley</surname><given-names>PE</given-names></name><name name-style="western"><surname>Frank</surname><given-names>JH</given-names></name></person-group> (<role>Eds</role>) <source>American Beetles <tp:taxon-name><tp:taxon-name-part taxon-name-part-type="suborder">Polyphaga</tp:taxon-name-part></tp:taxon-name>: <tp:taxon-name><tp:taxon-name-part taxon-name-part-type="superfamily">Scarabaeoidea</tp:taxon-name-part></tp:taxon-name> through <tp:taxon-name><tp:taxon-name-part taxon-name-part-type="superfamily">Curculionoidea</tp:taxon-name-part></tp:taxon-name></source>. <publisher-name>CRC Press</publisher-name>, <publisher-loc>Boca Raton, London, New York, Washington</publisher-loc><volume>2</volume>: <fpage>233</fpage>–<lpage>244</lpage>.</mixed-citation></ref><ref id="B31"><mixed-citation xmlns:xlink="http://www.w3.org/1999/xlink" xlink:type="simple"><person-group><name name-style="western"><surname>Barriga</surname><given-names>JE</given-names></name><name name-style="western"><surname>Cepeda</surname><given-names>DE</given-names></name></person-group> (<year>2009</year>) <article-title><tp:taxon-name><tp:taxon-name-part taxon-name-part-type="family">Bostrichidae</tp:taxon-name-part></tp:taxon-name> (incl. <tp:taxon-name><tp:taxon-name-part taxon-name-part-type="subfamily">Lyctinae</tp:taxon-name-part></tp:taxon-name>).</article-title> In: <person-group><name name-style="western"><surname>Barriga</surname><given-names>JE</given-names></name></person-group> (<role>Ed.</role>) <source><tp:taxon-name><tp:taxon-name-part taxon-name-part-type="order">Coleoptera</tp:taxon-name-part></tp:taxon-name> Neotropical</source>. <ext-link ext-link-type="uri" xlink:href="http://coleoptera-neotropical.org/paginaprincipalhome.html" xlink:type="simple">http://coleoptera-neotropical.org/paginaprincipalhome.html</ext-link> [<date-in-citation content-type="access-date">accessed 21 October 2013</date-in-citation>]</mixed-citation></ref><ref id="B184"><mixed-citation xmlns:xlink="http://www.w3.org/1999/xlink" xlink:type="simple"><person-group><name name-style="western"><surname>Lesne</surname><given-names>P</given-names></name></person-group> (<year>1901b</year>) <article-title>Synopsis des Bostrychides paléartiques.</article-title><source>L’Abeille</source><volume>30</volume>(<issue>1900–1906</issue>): <fpage>73</fpage>–<lpage>136</lpage>.</mixed-citation></ref><ref id="B237"><mixed-citation xmlns:xlink="http://www.w3.org/1999/xlink" xlink:type="simple"><person-group><name name-style="western"><surname>Novak</surname><given-names>P</given-names></name></person-group> (<year>1952</year>) <source>Kornjaši jadranskog primorja. (<tp:taxon-name><tp:taxon-name-part taxon-name-part-type="order">Coleoptera</tp:taxon-name-part></tp:taxon-name>).</source><publisher-name>Jugoslavenska Akademija Znanosti i Umjetnosti</publisher-name>, <publisher-loc>Split</publisher-loc>, <size units="page">524 pp</size>.</mixed-citation></ref><ref id="B100"><mixed-citation xmlns:xlink="http://www.w3.org/1999/xlink" xlink:type="simple"><person-group><name name-style="western"><surname>Español</surname><given-names>F</given-names></name></person-group> (<year>1955</year>) <article-title>Los bostríquidos de Cataluña y Baleares (Col. <tp:taxon-name><tp:taxon-name-part taxon-name-part-type="superfamily">Cucujoidea</tp:taxon-name-part></tp:taxon-name>).</article-title><source>Publicaciones del Instituto de Biología Aplicada</source><volume>21</volume>: <fpage>107</fpage>–<lpage>135</lpage>.</mixed-citation></ref><ref id="B173"><mixed-citation xmlns:xlink="http://www.w3.org/1999/xlink" xlink:type="simple"><person-group><name name-style="western"><surname>Kocher</surname><given-names>L</given-names></name></person-group> (<year>1956</year>) <article-title>Catalogue commenté des Coléoptères du Maroc, fascicule IV. <tp:taxon-name><tp:taxon-name-part taxon-name-part-type="clade">Clavicornia</tp:taxon-name-part></tp:taxon-name> et groupes voisins.</article-title><source>Travaux de l‘Institut Scientifique Chérifien</source><volume>11</volume>: <fpage>1</fpage>–<lpage>136</lpage>.</mixed-citation></ref><ref id="B133"><mixed-citation xmlns:xlink="http://www.w3.org/1999/xlink" xlink:type="simple"><person-group><name name-style="western"><surname>Halperin</surname><given-names>J</given-names></name><name name-style="western"><surname>Damoiseau</surname><given-names>R</given-names></name></person-group> (<year>1980</year>) <article-title>The bostrychid beetles (<tp:taxon-name><tp:taxon-name-part taxon-name-part-type="order">Coleoptera</tp:taxon-name-part></tp:taxon-name>) of Israel.</article-title><source>Israel Journal of Entomology</source><volume>14</volume>: <fpage>47</fpage>–<lpage>53</lpage>.</mixed-citation></ref><ref id="B205"><mixed-citation xmlns:xlink="http://www.w3.org/1999/xlink" xlink:type="simple"><person-group><name name-style="western"><surname>Lundberg</surname><given-names>S</given-names></name><name name-style="western"><surname>Palm</surname><given-names>T</given-names></name><name name-style="western"><surname>Trottestam</surname><given-names>O</given-names></name></person-group> (<year>1987</year>) <article-title>Skalbaggsstudier på Siciliens nordkust. II. Gräsmark, flodmynningar, havsstrand m m.</article-title><source>Entomologisk Tidskrift</source><volume>108</volume>: <fpage>123</fpage>–<lpage>129</lpage>.</mixed-citation></ref><ref id="B218"><mixed-citation xmlns:xlink="http://www.w3.org/1999/xlink" xlink:type="simple"><person-group><name name-style="western"><surname>Moleas</surname><given-names>T</given-names></name></person-group> (<year>1988</year>) <article-title>Osservazioni epidemiologiche su <italic><tp:taxon-name><tp:taxon-name-part taxon-name-part-type="genus">Sinoxylon</tp:taxon-name-part> <tp:taxon-name-part taxon-name-part-type="species">sexdenttatum</tp:taxon-name-part></tp:taxon-name></italic> Oliv. e <italic><tp:taxon-name><tp:taxon-name-part taxon-name-part-type="genus">Amphicerus</tp:taxon-name-part></tp:taxon-name></italic> (= <italic><tp:taxon-name><tp:taxon-name-part taxon-name-part-type="genus">Schistoceros</tp:taxon-name-part></tp:taxon-name></italic>) <italic><tp:taxon-name><tp:taxon-name-part taxon-name-part-type="species">bimaculatus</tp:taxon-name-part></tp:taxon-name></italic> Oliv. (<tp:taxon-name><tp:taxon-name-part taxon-name-part-type="order">Coleoptera</tp:taxon-name-part></tp:taxon-name>, <tp:taxon-name><tp:taxon-name-part taxon-name-part-type="family">Bostrychidae</tp:taxon-name-part></tp:taxon-name>) sulla vite in Puglia.</article-title><source>Informatore fitopatologico</source><volume>38</volume>(<issue>1</issue>): <fpage>55</fpage>–<lpage>58</lpage>.</mixed-citation></ref><ref id="B269"><mixed-citation xmlns:xlink="http://www.w3.org/1999/xlink" xlink:type="simple"><person-group><name name-style="western"><surname>Ragusa</surname><given-names>S</given-names></name><name name-style="western"><surname>Russo</surname><given-names>A</given-names></name></person-group> (<year>1989</year>) <article-title>Gli artropodi dell’Annona in Calabria.</article-title><source>L’informatore agrario</source><volume>29</volume>: <fpage>71</fpage>–<lpage>74</lpage>.</mixed-citation></ref><ref id="B9"><mixed-citation xmlns:xlink="http://www.w3.org/1999/xlink" xlink:type="simple"><person-group><name name-style="western"><surname>Akşit</surname><given-names>T</given-names></name><name name-style="western"><surname>Çakmak</surname><given-names>U</given-names></name><name name-style="western"><surname>Özsemerci</surname><given-names>F</given-names></name></person-group> (<year>2005</year>) <article-title>Some New Xylophagous Species on Fig. Trees (<italic><tp:taxon-name><tp:taxon-name-part taxon-name-part-type="genus">Ficus</tp:taxon-name-part> <tp:taxon-name-part taxon-name-part-type="species">carica</tp:taxon-name-part></tp:taxon-name></italic> cv. <italic><tp:taxon-name><tp:taxon-name-part taxon-name-part-type="genus">Calymirna</tp:taxon-name-part></tp:taxon-name></italic> L.) in Aydın, Turkey.</article-title><source>Turkish Journal of Zoology</source><volume>29</volume>: <fpage>211</fpage>–<lpage>259</lpage>.</mixed-citation></ref><ref id="B194"><mixed-citation xmlns:xlink="http://www.w3.org/1999/xlink" xlink:type="simple"><person-group><name name-style="western"><surname>Liberto</surname><given-names>A</given-names></name><name name-style="western"><surname>Audisio</surname><given-names>P</given-names></name></person-group> (<year>2005</year>) <article-title>Sulla presenza in Sardegna di <italic><tp:taxon-name><tp:taxon-name-part taxon-name-part-type="genus">Teloclerus</tp:taxon-name-part> <tp:taxon-name-part taxon-name-part-type="species">compressicornis</tp:taxon-name-part></tp:taxon-name></italic> (<tp:taxon-name><tp:taxon-name-part taxon-name-part-type="order">Coleoptera</tp:taxon-name-part></tp:taxon-name> <tp:taxon-name><tp:taxon-name-part taxon-name-part-type="family">Cleridae</tp:taxon-name-part></tp:taxon-name>).</article-title><source>Bollettino della Società entomologica italiana</source><volume>137</volume>(<issue>1</issue>): <fpage>45</fpage>–<lpage>48</lpage>.</mixed-citation></ref><ref id="B30"><mixed-citation xmlns:xlink="http://www.w3.org/1999/xlink" xlink:type="simple"><person-group><name name-style="western"><surname>Bahillo de la Puebla</surname><given-names>P</given-names></name><name name-style="western"><surname>López-Cólon</surname><given-names>JI</given-names></name><name name-style="western"><surname>Baena</surname><given-names>M</given-names></name></person-group> (<year>2007</year>) <article-title>Los <tp:taxon-name><tp:taxon-name-part taxon-name-part-type="family">Bostrichidae</tp:taxon-name-part></tp:taxon-name> Latreille, 1802 de la fauna de íbero-balear (<tp:taxon-name><tp:taxon-name-part taxon-name-part-type="order">Coleoptera</tp:taxon-name-part></tp:taxon-name>).</article-title><source>Heteropterus Revista de Entomología</source><volume>7</volume>(<issue>2</issue>): <fpage>147</fpage>–<lpage>227</lpage>.</mixed-citation></ref><ref id="B305"><mixed-citation xmlns:xlink="http://www.w3.org/1999/xlink" xlink:type="simple"><person-group><name name-style="western"><surname>Tezcan</surname><given-names>S</given-names></name></person-group> (<year>2008</year>) <article-title>Bati anadolu nar üretim alanlarinda önem kazanan bir böcek türü: ikilekeli kubbekibocek (<italic><tp:taxon-name><tp:taxon-name-part taxon-name-part-type="genus">Schistoceros</tp:taxon-name-part> <tp:taxon-name-part taxon-name-part-type="species">bimaculatus</tp:taxon-name-part></tp:taxon-name></italic>) (<tp:taxon-name><tp:taxon-name-part taxon-name-part-type="order">Coleoptera</tp:taxon-name-part></tp:taxon-name>: <tp:taxon-name><tp:taxon-name-part taxon-name-part-type="family">Bostrichidae</tp:taxon-name-part></tp:taxon-name>).</article-title><source>hasad bitkisel üretim</source><volume>24</volume>(<issue>277</issue>): <fpage>80</fpage>–<lpage>84</lpage>.</mixed-citation></ref><ref id="B7"><mixed-citation xmlns:xlink="http://www.w3.org/1999/xlink" xlink:type="simple"><person-group><name name-style="western"><surname>Aitken</surname><given-names>AD</given-names></name></person-group> (<year>1975</year>) <article-title>Insect Travellers, 1, <tp:taxon-name><tp:taxon-name-part taxon-name-part-type="order">Coleoptera</tp:taxon-name-part></tp:taxon-name>.</article-title><source>Technical Bullettin Ministry of Agriculture Fisheries and Food</source>, <publisher-name>HMSO</publisher-name>, <publisher-loc>London</publisher-loc>, <volume>31</volume>, <size units="page">I–XVI + 1–191</size>.</mixed-citation></ref><ref id="B64"><mixed-citation xmlns:xlink="http://www.w3.org/1999/xlink" xlink:type="simple"><person-group><name name-style="western"><surname>Cameron</surname><given-names>M</given-names></name><name name-style="western"><surname>Caruana Gatto</surname><given-names>A</given-names></name></person-group> (<year>1907</year>) <article-title>A list of the <tp:taxon-name><tp:taxon-name-part taxon-name-part-type="order">Coleoptera</tp:taxon-name-part></tp:taxon-name> of the Maltese Islands.</article-title><source>Transactions of the Entomological Society of London</source><volume>59</volume>(<issue>3</issue>): <fpage>383</fpage>–<lpage>403</lpage>.</mixed-citation></ref><ref id="B92"><mixed-citation xmlns:xlink="http://www.w3.org/1999/xlink" xlink:type="simple"><person-group><name name-style="western"><surname>Denux</surname><given-names>O</given-names></name><name name-style="western"><surname>Zagatti</surname><given-names>P</given-names></name></person-group> (<year>2010</year>) <article-title><tp:taxon-name><tp:taxon-name-part taxon-name-part-type="order">Coleoptera</tp:taxon-name-part></tp:taxon-name> families other than <tp:taxon-name><tp:taxon-name-part taxon-name-part-type="family">Cerambycidae</tp:taxon-name-part></tp:taxon-name>, <tp:taxon-name><tp:taxon-name-part taxon-name-part-type="family">Curculionidae</tp:taxon-name-part></tp:taxon-name> sensu lato, <tp:taxon-name><tp:taxon-name-part taxon-name-part-type="family">Chrysomelidae</tp:taxon-name-part></tp:taxon-name> sensu lato and <tp:taxon-name><tp:taxon-name-part taxon-name-part-type="family">Coccinelidae</tp:taxon-name-part></tp:taxon-name>. Chapter 8.5.</article-title> In: <person-group><name name-style="western"><surname>Roques</surname><given-names>A</given-names></name><name name-style="western"><surname>Kenis</surname><given-names>M</given-names></name><name name-style="western"><surname>Lees</surname><given-names>D</given-names></name><name name-style="western"><surname>Lopez-Vaamonde</surname><given-names>C</given-names></name><name name-style="western"><surname>Rabitsch</surname><given-names>W</given-names></name><name name-style="western"><surname>Rasplus</surname><given-names>J-Y</given-names></name><name name-style="western"><surname>Roy</surname><given-names>DB</given-names></name></person-group> (<role>Eds</role>) <issue-title>Alien terrestrial arthropods of Europe.</issue-title><source>BioRisk</source><volume>4</volume>(<issue>1</issue>): <fpage>315</fpage>–<lpage>406</lpage>.</mixed-citation></ref><ref id="B126"><mixed-citation xmlns:xlink="http://www.w3.org/1999/xlink" xlink:type="simple"><person-group><name name-style="western"><surname>Goggi</surname><given-names>G</given-names></name></person-group> (<year>2004</year>) <article-title>Indagine faunistica sui Coleotteri delle Isole Pelagie (Sicilia).</article-title><source>Giornale italiano di Entomologia</source><volume>11</volume>: <fpage>127</fpage>–<lpage>143</lpage>.</mixed-citation></ref><ref id="B149"><mixed-citation xmlns:xlink="http://www.w3.org/1999/xlink" xlink:type="simple"><person-group><name name-style="western"><surname>Hyde</surname><given-names>MB</given-names></name><name name-style="western"><surname>Daubney</surname><given-names>CG</given-names></name></person-group> (<year>1960</year>) <article-title>A study of grain storage fossae in Malta.</article-title><source>Tropical Science</source><volume>2</volume>: <fpage>115</fpage>–<lpage>129</lpage>.</mixed-citation></ref><ref id="B204"><mixed-citation xmlns:xlink="http://www.w3.org/1999/xlink" xlink:type="simple"><person-group><name name-style="western"><surname>Luigioni</surname><given-names>P</given-names></name></person-group> (<year>1929</year>) <article-title>I Coleotteri d’Italia. Catalogo sinonimico-topografico-bibliografico.</article-title><source>Memorie della Pontificia Accademia delle Scienze, I Nuovi Lincei</source> (<volume-series>2</volume-series>) <volume>13</volume>: <size units="page">[4 +] 1–1159 [+ 1]</size>.</mixed-citation></ref><ref id="B225"><mixed-citation xmlns:xlink="http://www.w3.org/1999/xlink" xlink:type="simple"><person-group><name name-style="western"><surname>Nardi</surname><given-names>G</given-names></name></person-group> (<year>2004a</year>) <article-title>Fauna Europaea: <tp:taxon-name><tp:taxon-name-part taxon-name-part-type="family">Lyctidae</tp:taxon-name-part></tp:taxon-name>.</article-title> In: <person-group><name name-style="western"><surname>Audisio</surname><given-names>P</given-names></name></person-group> (<role>Ed.</role>) <source>Fauna Europaea: <tp:taxon-name><tp:taxon-name-part taxon-name-part-type="order">Coleoptera</tp:taxon-name-part></tp:taxon-name> 2, Beetles. Fauna Europaea version 1.0</source>. <ext-link ext-link-type="uri" xlink:href="http://www.faunaeur.org" xlink:type="simple">http://www.faunaeur.org</ext-link> [<date-in-citation content-type="access-date">accessed 12 July 2014 as version 2.6.2 of 29 August 2013</date-in-citation>]</mixed-citation></ref><ref id="B228"><mixed-citation xmlns:xlink="http://www.w3.org/1999/xlink" xlink:type="simple"><person-group><name name-style="western"><surname>Nardi</surname><given-names>G</given-names></name><name name-style="western"><surname>Ratti</surname><given-names>E</given-names></name></person-group> (<year>1995</year>) <article-title><tp:taxon-name><tp:taxon-name-part taxon-name-part-type="order">Coleoptera</tp:taxon-name-part></tp:taxon-name> <tp:taxon-name><tp:taxon-name-part taxon-name-part-type="family">Lyctidae</tp:taxon-name-part></tp:taxon-name>, <tp:taxon-name><tp:taxon-name-part taxon-name-part-type="family">Bostrychidae</tp:taxon-name-part></tp:taxon-name> e <tp:taxon-name><tp:taxon-name-part taxon-name-part-type="family">Anobiidae</tp:taxon-name-part></tp:taxon-name> di Pantelleria e Lampedusa.</article-title> In: <person-group><name name-style="western"><surname>Massa</surname><given-names>B</given-names></name></person-group> (<role>Ed.</role>) <issue-title>Arthropoda di Lampedusa, Linosa e Pantelleria (Canale di Sicilia, Mar Mediterraneo).</issue-title><source>Il Naturalista siciliano</source><volume>19</volume> (<supplement>Supplemento</supplement>): <fpage>477</fpage>–<lpage>492</lpage>.</mixed-citation></ref><ref id="B24"><mixed-citation xmlns:xlink="http://www.w3.org/1999/xlink" xlink:type="simple"><person-group><name name-style="western"><surname>Audisio</surname><given-names>P</given-names></name><name name-style="western"><surname>Gobbi</surname><given-names>G</given-names></name><name name-style="western"><surname>Liberti</surname><given-names>G</given-names></name><name name-style="western"><surname>Nardi</surname><given-names>G</given-names></name></person-group> (<year>1995</year>) <article-title><tp:taxon-name><tp:taxon-name-part taxon-name-part-type="order">Coleoptera</tp:taxon-name-part></tp:taxon-name> <tp:taxon-name><tp:taxon-name-part taxon-name-part-type="suborder">Polyphaga</tp:taxon-name-part></tp:taxon-name> IX (<tp:taxon-name><tp:taxon-name-part taxon-name-part-type="superfamily">Bostrichoidea</tp:taxon-name-part></tp:taxon-name>, <tp:taxon-name><tp:taxon-name-part taxon-name-part-type="superfamily">Cleroidea</tp:taxon-name-part></tp:taxon-name>, <tp:taxon-name><tp:taxon-name-part taxon-name-part-type="superfamily">Lymexyloidea</tp:taxon-name-part></tp:taxon-name>).</article-title> In: <person-group><name name-style="western"><surname>Minelli</surname><given-names>A</given-names></name><name name-style="western"><surname>Ruffo</surname><given-names>S</given-names></name><name name-style="western"><surname>La Posta</surname><given-names>S</given-names></name></person-group> (<role>Eds</role>) <issue-title>Checklist delle specie della fauna italiana, 54.</issue-title><source>Calderini, Bologna</source>,  <fpage>1</fpage>–<lpage>29</lpage>.</mixed-citation></ref><ref id="B299"><mixed-citation xmlns:xlink="http://www.w3.org/1999/xlink" xlink:type="simple"><person-group><name name-style="western"><surname>Sparacio</surname><given-names>I</given-names></name></person-group> (<year>1997</year>) <source>Coleotteri di Sicilia. Parte seconda.</source><publisher-name>L’Epos</publisher-name>, <publisher-loc>Palermo</publisher-loc>, <size units="page">208 pp</size>.</mixed-citation></ref><ref id="B254"><mixed-citation xmlns:xlink="http://www.w3.org/1999/xlink" xlink:type="simple"><person-group><name name-style="western"><surname>Piras</surname><given-names>L</given-names></name><name name-style="western"><surname>Pisano</surname><given-names>P</given-names></name></person-group> (<year>1972</year>) <article-title>Secondo contributo alla conoscenza faunistica della Sardegna: la costa del Sulcis (Sardegna sud-occidentale).</article-title><source>Bollettino della Società sarda di Scienze naturali</source><volume>11</volume>: <fpage>3</fpage>–<lpage>28</lpage>.</mixed-citation></ref><ref id="B150"><mixed-citation xmlns:xlink="http://www.w3.org/1999/xlink" xlink:type="simple"><person-group><name name-style="western"><surname>Iablokoff-Khnzorian</surname><given-names>SM</given-names></name></person-group> (<year>1976</year>) <article-title>Notes sur l’édéage des Coléoptères.</article-title><source>Nouvelle Revue d’Entomologie</source><volume>6</volume>(<issue>3</issue>): <fpage>229</fpage>–<lpage>238</lpage>.</mixed-citation></ref><ref id="B238"><mixed-citation xmlns:xlink="http://www.w3.org/1999/xlink" xlink:type="simple"><person-group><name name-style="western"><surname>Olivier</surname><given-names>[AG]</given-names></name></person-group> (<year>1790</year>) <source>Encyclopédie méthodique ou par ordre de matières; par une société de gens de lettres, de savans et d’artistes; précédée d’un vocabulaire universel, servant de table pour tout l’ouvrage, ornée des portraits de Mm. Diderot et d’Alembert, premiers éditeurs de l’Encyclopédie. Histoire Naturelle. Insectes</source>. <volume>Tome cinquième</volume>. <publisher-name>C.-J. Panckoucke</publisher-name>, <publisher-loc>Paris</publisher-loc>, <size units="page">793 pp</size>.</mixed-citation></ref><ref id="B49"><mixed-citation xmlns:xlink="http://www.w3.org/1999/xlink" xlink:type="simple"><person-group><name name-style="western"><surname>Borowski</surname><given-names>J</given-names></name></person-group> (<year>2013</year>) <article-title>Errata for volume 4 [<tp:taxon-name><tp:taxon-name-part taxon-name-part-type="family">Bostrichidae</tp:taxon-name-part></tp:taxon-name>].</article-title> In: <person-group><name name-style="western"><surname>Lobl</surname><given-names>I</given-names></name><name name-style="western"><surname>Smetana</surname><given-names>A</given-names></name></person-group> (<role>Eds</role>) <source>Catalogue of Palaearctic <tp:taxon-name><tp:taxon-name-part taxon-name-part-type="order">Coleoptera</tp:taxon-name-part></tp:taxon-name>. Volume 8. <tp:taxon-name><tp:taxon-name-part taxon-name-part-type="superfamily">Curculionoidea</tp:taxon-name-part></tp:taxon-name> II</source>. <publisher-name>Apollo Books</publisher-name>, <publisher-loc>Stenstrup</publisher-loc>, <fpage>33</fpage>–<lpage>34</lpage>.</mixed-citation></ref><ref id="B156"><mixed-citation xmlns:xlink="http://www.w3.org/1999/xlink" xlink:type="simple"><person-group><name name-style="western"><surname>Ivie</surname><given-names>MA</given-names></name></person-group> (<year>2010</year>) <article-title>Additions and corrections to Borowski &amp; Węgrzynowicz’s world catalogue of <tp:taxon-name><tp:taxon-name-part taxon-name-part-type="family">Bostrichidae</tp:taxon-name-part></tp:taxon-name> (<tp:taxon-name><tp:taxon-name-part taxon-name-part-type="order">Coleoptera</tp:taxon-name-part></tp:taxon-name>).</article-title><source>Zootaxa</source><volume>2498</volume>: <fpage>28</fpage>–<lpage>46</lpage>.</mixed-citation></ref></ref-list></tp:taxon-treatment>
