# Supplementary material for: The Bostrichidae of the Maltese Islands (Coleoptera)
Source: Zookeys. 2015 Feb 4;(481):69–108. doi: 10.3897/zookeys.481.8294 (PMC4319102; doi:10.3897/zookeys.481.8294)
Supplement: XML Treatment for Bostrichus capucinus [file zookeys.481.8294-treatment5.xml]

<!DOCTYPE tp:taxon-treatment
  PUBLIC "-//TaxonX//DTD Taxonomic Treatment Publishing DTD v0 20100105//EN" "tax-treatment-NSO.dtd">
<tp:taxon-treatment xmlns:tp="http://www.plazi.org/taxpub"><tp:treatment-meta><kwd-group><label>Taxon classification</label><kwd><named-content content-type="kingdom">Animalia</named-content></kwd><kwd><named-content content-type="order">Coleoptera</named-content></kwd><kwd><named-content content-type="family">Bostrichidae</named-content></kwd></kwd-group><mixed-citation publication-type="journal"><person-group><name><surname>Nardi</surname><given-names>Gianluca</given-names></name><name><surname>Mifsud</surname><given-names>David</given-names></name></person-group><article-title>The <tp:taxon-name><tp:taxon-name-part taxon-name-part-type="family">Bostrichidae</tp:taxon-name-part></tp:taxon-name> of the Maltese Islands (<tp:taxon-name><tp:taxon-name-part taxon-name-part-type="order">Coleoptera</tp:taxon-name-part></tp:taxon-name>)</article-title><source>Zookeys</source><day>4</day><month>2</month><year>2015</year><volume>2015</volume><issue>481</issue><fpage>69</fpage><lpage>108</lpage><pub-id pub-id-type="doi">10.3897/zookeys.481.8294</pub-id></mixed-citation></tp:treatment-meta><tp:nomenclature><tp:taxon-name>
                            <tp:taxon-name-part taxon-name-part-type="genus">Bostrichus</tp:taxon-name-part>
                            <tp:taxon-name-part taxon-name-part-type="species">capucinus</tp:taxon-name-part>
                        </tp:taxon-name><tp:taxon-authority>(Linnaeus, 1758)</tp:taxon-authority><tp:nomenclature-citation-list><tp:nomenclature-citation><tp:taxon-name><tp:taxon-name-part taxon-name-part-type="genus">Bostrychus</tp:taxon-name-part> <tp:taxon-name-part taxon-name-part-type="species">capucinus</tp:taxon-name-part></tp:taxon-name><comment> (L.): <xref ref-type="bibr" rid="B7">Aitken 1975</xref>: 8.</comment></tp:nomenclature-citation><tp:nomenclature-citation><tp:taxon-name><tp:taxon-name-part taxon-name-part-type="genus">Bostrichus</tp:taxon-name-part> <tp:taxon-name-part taxon-name-part-type="species">capucinus</tp:taxon-name-part></tp:taxon-name><comment> (Linnaeus, 1758): <xref ref-type="bibr" rid="B226">Nardi 2004b</xref>.</comment></tp:nomenclature-citation></tp:nomenclature-citation-list></tp:nomenclature><tp:treatment-sec sec-type="Literature records"><title>Literature records.</title><p><bold>Malta:</bold> “Malta: wooden ornament” (<xref ref-type="bibr" rid="B7">Aitken 1975</xref>); “Malta” (<xref ref-type="bibr" rid="B226">Nardi 2004b</xref>).</p></tp:treatment-sec><tp:treatment-sec sec-type="Other material examined"><title>Other material examined.</title><p><bold>Jordan:</bold> Dana Reserve, El-Barrah, 1150 m, NE slope, 36R YU 517 926, 23.IV.–8.V.1995, D.P.I.T., Mediterranean environment, pt, 1 ex (MZUR); ditto, Wadi Araba Camp Site, 15–20.IV.1995, D.P.I.T., pt, 1 ex (MZUR). <bold>Syria:</bold> Palmyra, 15.VII.2003, G. Serra leg., 1 ex (MZUF).</p><p><bold>Chorotype.</bold> Centralasiatic-Mediterranean, including parts of Northern Europe (cf. <xref ref-type="bibr" rid="B228">Nardi and Ratti 1995</xref>, as <!--PageBreak--><italic><tp:taxon-name><tp:taxon-name-part taxon-name-part-type="genus">Bostrychus</tp:taxon-name-part> <tp:taxon-name-part taxon-name-part-type="species">capucinus</tp:taxon-name-part></tp:taxon-name></italic>, <xref ref-type="bibr" rid="B48">Borowski 2007</xref>), the Algerian Sahara (<xref ref-type="bibr" rid="B182">Lesne 1899</xref>, <xref ref-type="bibr" rid="B184">1901b</xref>, both as <italic><tp:taxon-name><tp:taxon-name-part taxon-name-part-type="genus">Bostrychus</tp:taxon-name-part> <tp:taxon-name-part taxon-name-part-type="species">capucinus</tp:taxon-name-part></tp:taxon-name></italic>) and coastal Sudan (<xref ref-type="bibr" rid="B84">Cloudsley-Thompson 1962</xref>, as <italic><tp:taxon-name><tp:taxon-name-part taxon-name-part-type="genus">Bostrychus</tp:taxon-name-part> <tp:taxon-name-part taxon-name-part-type="species">capucinus</tp:taxon-name-part></tp:taxon-name></italic>). This species reaches Altai mountains (<xref ref-type="bibr" rid="B184">Lesne 1901b</xref>, <xref ref-type="bibr" rid="B51">Borowski and Węgrzynowicz 2007</xref>), Asian Kazakhstan (<xref ref-type="bibr" rid="B48">Borowski 2007</xref>), Kyrgyzstan (<xref ref-type="bibr" rid="B312">Vrydagh 1956</xref>, <xref ref-type="bibr" rid="B243">Ovtchinnikov 1996</xref>, in both cases as <italic><tp:taxon-name><tp:taxon-name-part taxon-name-part-type="genus">Bostrychus</tp:taxon-name-part> <tp:taxon-name-part taxon-name-part-type="species">capucinus</tp:taxon-name-part></tp:taxon-name></italic>), Tajikistan (<xref ref-type="bibr" rid="B184">Lesne 1901b</xref>), Northwest China (<xref ref-type="bibr" rid="B185">Lesne 1904</xref>, <xref ref-type="bibr" rid="B145">Horion 1961</xref>, in both cases as <italic><tp:taxon-name><tp:taxon-name-part taxon-name-part-type="genus">Bostrychus</tp:taxon-name-part> <tp:taxon-name-part taxon-name-part-type="species">capucinus</tp:taxon-name-part></tp:taxon-name></italic>, <xref ref-type="bibr" rid="B48">Borowski 2007</xref>), China (without further details) (<xref ref-type="bibr" rid="B48">Borowski 2007</xref>, <xref ref-type="bibr" rid="B324">Yan et al. 2010</xref>, as <italic><tp:taxon-name><tp:taxon-name-part taxon-name-part-type="genus">Bostrychus</tp:taxon-name-part> <tp:taxon-name-part taxon-name-part-type="species">capucinus</tp:taxon-name-part></tp:taxon-name></italic> and <tp:taxon-name><tp:taxon-name-part taxon-name-part-type="genus">Bostrychus</tp:taxon-name-part> <tp:taxon-name-part taxon-name-part-type="species">capucinus</tp:taxon-name-part> <tp:taxon-name-part taxon-name-part-type="infraspecific-rank">var.</tp:taxon-name-part> <tp:taxon-name-part taxon-name-part-type="variety">rubrirenttis</tp:taxon-name-part></tp:taxon-name> [sic!] Zouf [= <italic><tp:taxon-name><tp:taxon-name-part taxon-name-part-type="species">rubriventris</tp:taxon-name-part></tp:taxon-name></italic> Zoufal, 1894]) and eastern Siberia (<xref ref-type="bibr" rid="B48">Borowski 2007</xref>). It was intercepted numerous times at US ports, but is not yet established in North America (cf. <xref ref-type="bibr" rid="B107">Fisher 1950</xref>, <xref ref-type="bibr" rid="B155">Ivie 2002</xref>). The above record from Jordan is the first for this country (cf. <xref ref-type="bibr" rid="B295">Sharaf et al. 1983</xref>, <xref ref-type="bibr" rid="B48">Borowski 2007</xref>), even though the presence of this species in Jordan was expected because of its occurence in neibouring countries (e.g. Israel, Syria, etc.); in Israel the species was probably introduced with timber from Europe (<xref ref-type="bibr" rid="B62">Bytinsky-Salz 1966</xref>, <xref ref-type="bibr" rid="B63">Bytinski-Salz and Sternlicht 1967</xref>, <xref ref-type="bibr" rid="B133">Halperin and Damoiseau 1980</xref>, in all cases as <italic><tp:taxon-name><tp:taxon-name-part taxon-name-part-type="genus">Bostrychus</tp:taxon-name-part> <tp:taxon-name-part taxon-name-part-type="species">capucinus</tp:taxon-name-part></tp:taxon-name></italic>, <xref ref-type="bibr" rid="B48">Borowski 2007</xref>).</p></tp:treatment-sec><tp:treatment-sec sec-type="Ecology"><title>Ecology.</title><p>This species develops chiefly in the wood of oaks (<italic><tp:taxon-name><tp:taxon-name-part taxon-name-part-type="genus">Quercus</tp:taxon-name-part> <tp:taxon-name-part taxon-name-part-type="species">ilex</tp:taxon-name-part></tp:taxon-name></italic>, <italic><tp:taxon-name><tp:taxon-name-part taxon-name-part-type="genus">Quercus</tp:taxon-name-part> <tp:taxon-name-part taxon-name-part-type="species">robur</tp:taxon-name-part></tp:taxon-name></italic>, <italic><tp:taxon-name><tp:taxon-name-part taxon-name-part-type="genus">Quercus</tp:taxon-name-part> <tp:taxon-name-part taxon-name-part-type="species">toza</tp:taxon-name-part></tp:taxon-name></italic>, etc.), but is also recorded from many other broadleaves trees and scrubs such as <italic><tp:taxon-name><tp:taxon-name-part taxon-name-part-type="genus">Pinus</tp:taxon-name-part></tp:taxon-name></italic>, and timber (cf. <xref ref-type="bibr" rid="B228">Nardi and Ratti 1995</xref>, <xref ref-type="bibr" rid="B299">Sparacio 1997</xref>, <xref ref-type="bibr" rid="B194">Liberto and Audisio 2005</xref>, <xref ref-type="bibr" rid="B30">Bahillo de La Puebla et al. 2007</xref>, <xref ref-type="bibr" rid="B27">Baena and Zuzarte 2013</xref>). Occasionally it can produce house infestations (<xref ref-type="bibr" rid="B281">Saccà 1940</xref>, as <italic><tp:taxon-name><tp:taxon-name-part taxon-name-part-type="genus">Bostrychus</tp:taxon-name-part> <tp:taxon-name-part taxon-name-part-type="species">capucinus</tp:taxon-name-part></tp:taxon-name></italic> Geoffroy [sic!], <xref ref-type="bibr" rid="B67">Cavalloro and Ratti 1978</xref>, <xref ref-type="bibr" rid="B199">Lodos 1985</xref>, <xref ref-type="bibr" rid="B140">Hellrigl 2006</xref>, in all cases as <italic><tp:taxon-name><tp:taxon-name-part taxon-name-part-type="genus">Bostrychus</tp:taxon-name-part> <tp:taxon-name-part taxon-name-part-type="species">capucinus</tp:taxon-name-part></tp:taxon-name></italic>).</p></tp:treatment-sec><tp:treatment-sec sec-type="Notes"><title>Notes.</title><p>The above record of <xref ref-type="bibr" rid="B7">Aitken (1975)</xref> was based on material collected in UK from cargo originating from Malta. The presence of this species in Malta needs to be confirmed. Although <italic><tp:taxon-name><tp:taxon-name-part taxon-name-part-type="genus">Quercus</tp:taxon-name-part> <tp:taxon-name-part taxon-name-part-type="species">ilex</tp:taxon-name-part></tp:taxon-name></italic> is present in Malta, its abundance is very scarce on the archipelago (cf. <xref ref-type="bibr" rid="B138">Haslam et al. 1977</xref>, <xref ref-type="bibr" rid="B289">Schembri 1993</xref>, <xref ref-type="bibr" rid="B290">1997</xref>). <italic><tp:taxon-name><tp:taxon-name-part taxon-name-part-type="genus">Bostrichus</tp:taxon-name-part> <tp:taxon-name-part taxon-name-part-type="species">capucinus</tp:taxon-name-part></tp:taxon-name></italic> is known from other similarly small Mediterranean islands, such as the nearby Pantelleria Island, three circumsardinian islands (<xref ref-type="bibr" rid="B254">Piras and Pisano 1972</xref>, as <italic><tp:taxon-name><tp:taxon-name-part taxon-name-part-type="genus">Bostrychus</tp:taxon-name-part> <tp:taxon-name-part taxon-name-part-type="species">capucinus</tp:taxon-name-part></tp:taxon-name></italic>, <xref ref-type="bibr" rid="B228">Nardi and Ratti 1995</xref>), two northern Adriatic islands (<xref ref-type="bibr" rid="B221">Müller 1923</xref>: 28, <xref ref-type="bibr" rid="B287">Schatzmayr and Müller 1925</xref>: 74, <xref ref-type="bibr" rid="B204">Luigioni 1929</xref>: 611, in all cases as <italic><tp:taxon-name><tp:taxon-name-part taxon-name-part-type="genus">Bostrychus</tp:taxon-name-part> <tp:taxon-name-part taxon-name-part-type="species">capucinus</tp:taxon-name-part></tp:taxon-name></italic>), and the Balearic Islands (cf. <xref ref-type="bibr" rid="B100">Español 1955</xref>, as <italic><tp:taxon-name><tp:taxon-name-part taxon-name-part-type="genus">Bostrychus</tp:taxon-name-part> <tp:taxon-name-part taxon-name-part-type="species">capucinus</tp:taxon-name-part></tp:taxon-name></italic>).</p></tp:treatment-sec><ref-list><ref id="B7"><mixed-citation xmlns:xlink="http://www.w3.org/1999/xlink" xlink:type="simple"><person-group><name name-style="western"><surname>Aitken</surname><given-names>AD</given-names></name></person-group> (<year>1975</year>) <article-title>Insect Travellers, 1, <tp:taxon-name><tp:taxon-name-part taxon-name-part-type="order">Coleoptera</tp:taxon-name-part></tp:taxon-name>.</article-title><source>Technical Bullettin Ministry of Agriculture Fisheries and Food</source>, <publisher-name>HMSO</publisher-name>, <publisher-loc>London</publisher-loc>, <volume>31</volume>, <size units="page">I–XVI + 1–191</size>.</mixed-citation></ref><ref id="B226"><mixed-citation xmlns:xlink="http://www.w3.org/1999/xlink" xlink:type="simple"><person-group><name name-style="western"><surname>Nardi</surname><given-names>G</given-names></name></person-group> (<year>2004b</year>) <article-title>Fauna Europaea: <tp:taxon-name><tp:taxon-name-part taxon-name-part-type="family">Bostrichidae</tp:taxon-name-part></tp:taxon-name>.</article-title> In: <person-group><name name-style="western"><surname>Audisio</surname><given-names>P</given-names></name></person-group> (<role>Ed.</role>) <source>Fauna Europaea: <tp:taxon-name><tp:taxon-name-part taxon-name-part-type="order">Coleoptera</tp:taxon-name-part></tp:taxon-name> 2, Beetles. Fauna Europaea version 1.0</source>. <ext-link ext-link-type="uri" xlink:href="http://www.faunaeur.org" xlink:type="simple">http://www.faunaeur.org</ext-link> [<date-in-citation content-type="access-date">accessed 12 July 2014 as version 2.6.2 of 29 August 2013</date-in-citation>]</mixed-citation></ref><ref id="B228"><mixed-citation xmlns:xlink="http://www.w3.org/1999/xlink" xlink:type="simple"><person-group><name name-style="western"><surname>Nardi</surname><given-names>G</given-names></name><name name-style="western"><surname>Ratti</surname><given-names>E</given-names></name></person-group> (<year>1995</year>) <article-title><tp:taxon-name><tp:taxon-name-part taxon-name-part-type="order">Coleoptera</tp:taxon-name-part></tp:taxon-name> <tp:taxon-name><tp:taxon-name-part taxon-name-part-type="family">Lyctidae</tp:taxon-name-part></tp:taxon-name>, <tp:taxon-name><tp:taxon-name-part taxon-name-part-type="family">Bostrychidae</tp:taxon-name-part></tp:taxon-name> e <tp:taxon-name><tp:taxon-name-part taxon-name-part-type="family">Anobiidae</tp:taxon-name-part></tp:taxon-name> di Pantelleria e Lampedusa.</article-title> In: <person-group><name name-style="western"><surname>Massa</surname><given-names>B</given-names></name></person-group> (<role>Ed.</role>) <issue-title>Arthropoda di Lampedusa, Linosa e Pantelleria (Canale di Sicilia, Mar Mediterraneo).</issue-title><source>Il Naturalista siciliano</source><volume>19</volume> (<supplement>Supplemento</supplement>): <fpage>477</fpage>–<lpage>492</lpage>.</mixed-citation></ref><ref id="B48"><mixed-citation xmlns:xlink="http://www.w3.org/1999/xlink" xlink:type="simple"><person-group><name name-style="western"><surname>Borowski</surname><given-names>J</given-names></name></person-group> (<year>2007</year>) <article-title><tp:taxon-name><tp:taxon-name-part taxon-name-part-type="family">Bostrichidae</tp:taxon-name-part></tp:taxon-name>.</article-title> In: <person-group><name name-style="western"><surname>Löbl</surname><given-names>I</given-names></name><name name-style="western"><surname>Smetana</surname><given-names>A</given-names></name></person-group> (<role>Eds</role>) <source>Catalogue of Palaearctic <tp:taxon-name><tp:taxon-name-part taxon-name-part-type="order">Coleoptera</tp:taxon-name-part></tp:taxon-name>. Volume 4. <tp:taxon-name><tp:taxon-name-part taxon-name-part-type="superfamily">Elateroidea</tp:taxon-name-part></tp:taxon-name> – <tp:taxon-name><tp:taxon-name-part taxon-name-part-type="superfamily">Derodontoidea</tp:taxon-name-part></tp:taxon-name> – <tp:taxon-name><tp:taxon-name-part taxon-name-part-type="superfamily">Bostrichoidea</tp:taxon-name-part></tp:taxon-name> – <tp:taxon-name><tp:taxon-name-part taxon-name-part-type="superfamily">Lymexyloidea</tp:taxon-name-part></tp:taxon-name> – <tp:taxon-name><tp:taxon-name-part taxon-name-part-type="superfamily">Cleroidea</tp:taxon-name-part></tp:taxon-name> – <tp:taxon-name><tp:taxon-name-part taxon-name-part-type="superfamily">Cucujoidea</tp:taxon-name-part></tp:taxon-name></source>. <publisher-name>Apollo Books</publisher-name>, <publisher-loc>Stenstrup</publisher-loc>, <fpage>320</fpage>–<lpage>328</lpage>.</mixed-citation></ref><ref id="B182"><mixed-citation xmlns:xlink="http://www.w3.org/1999/xlink" xlink:type="simple"><person-group><name name-style="western"><surname>Lesne</surname><given-names>P</given-names></name></person-group> (<year>1899</year>) <article-title>Revision des Coléoptères de la famille des <tp:taxon-name><tp:taxon-name-part taxon-name-part-type="family">Bostrychidae</tp:taxon-name-part></tp:taxon-name>. 3<sup>e</sup> Mémoire. <tp:taxon-name><tp:taxon-name-part taxon-name-part-type="subfamily">Bostrychinae</tp:taxon-name-part></tp:taxon-name>.</article-title><source>Annales de la Société Entomologique de France</source><volume>67</volume>: <fpage>438</fpage>–<lpage>621</lpage>.</mixed-citation></ref><ref id="B184"><mixed-citation xmlns:xlink="http://www.w3.org/1999/xlink" xlink:type="simple"><person-group><name name-style="western"><surname>Lesne</surname><given-names>P</given-names></name></person-group> (<year>1901b</year>) <article-title>Synopsis des Bostrychides paléartiques.</article-title><source>L’Abeille</source><volume>30</volume>(<issue>1900–1906</issue>): <fpage>73</fpage>–<lpage>136</lpage>.</mixed-citation></ref><ref id="B84"><mixed-citation xmlns:xlink="http://www.w3.org/1999/xlink" xlink:type="simple"><person-group><name name-style="western"><surname>Cloudsley-Thompson</surname><given-names>JL</given-names></name></person-group> (<year>1962</year>) <article-title>Some aspects of the fauna of the Red Sea hills and coastal plain.</article-title><source>Entomologist’s monthly Magazine</source><volume>98</volume>: <fpage>159</fpage>–<lpage>161</lpage>.</mixed-citation></ref><ref id="B51"><mixed-citation xmlns:xlink="http://www.w3.org/1999/xlink" xlink:type="simple"><person-group><name name-style="western"><surname>Borowski</surname><given-names>J</given-names></name><name name-style="western"><surname>Węgrzynowicz</surname><given-names>P</given-names></name></person-group> (<year>2007</year>) <source>World Catalogue of <tp:taxon-name><tp:taxon-name-part taxon-name-part-type="family">Bostrichidae</tp:taxon-name-part></tp:taxon-name> (<tp:taxon-name><tp:taxon-name-part taxon-name-part-type="order">Coleoptera</tp:taxon-name-part></tp:taxon-name>).</source><publisher-name>Wydawnictwo Mantis</publisher-name>, <publisher-loc>Olsztyn</publisher-loc>, <size units="page">248 pp</size>.</mixed-citation></ref><ref id="B312"><mixed-citation xmlns:xlink="http://www.w3.org/1999/xlink" xlink:type="simple"><person-group><name name-style="western"><surname>Vrydagh</surname><given-names>JM</given-names></name></person-group> (<year>1956</year>) <article-title>Contribution à l’étude des <tp:taxon-name><tp:taxon-name-part taxon-name-part-type="family">Bostrychidae</tp:taxon-name-part></tp:taxon-name>. 8 – Collection de la « Zoologische Sammlung Bayerischen Staates » à Munich. Bullettin.</article-title><source>Institut royal des Sciences naturelles de Belgique</source><volume>32</volume>(<issue>6</issue>): <fpage>1</fpage>–<lpage>20</lpage>.</mixed-citation></ref><ref id="B243"><mixed-citation xmlns:xlink="http://www.w3.org/1999/xlink" xlink:type="simple"><person-group><name name-style="western"><surname>Ovtchinnikov</surname><given-names>SV</given-names></name></person-group> (<year>1996</year>) <chapter-title><tp:taxon-name><tp:taxon-name-part taxon-name-part-type="family">Bostrychidae</tp:taxon-name-part></tp:taxon-name>.</chapter-title> In: <person-group><name name-style="western"><surname>Tarbinsky</surname><given-names>YS</given-names></name></person-group> (<role>Ed.</role>) <source>Genetical Fund Cadastre of Kyrghyzstan. Volume III. Superclassis <tp:taxon-name><tp:taxon-name-part taxon-name-part-type="subphylum">Hexapoda</tp:taxon-name-part></tp:taxon-name> (<tp:taxon-name><tp:taxon-name-part taxon-name-part-type="class">Entognatha</tp:taxon-name-part></tp:taxon-name> and <tp:taxon-name><tp:taxon-name-part taxon-name-part-type="class">Insecta</tp:taxon-name-part></tp:taxon-name>)</source>. <publisher-loc>Bishkek</publisher-loc>, <lpage>137</lpage>.</mixed-citation></ref><ref id="B185"><mixed-citation xmlns:xlink="http://www.w3.org/1999/xlink" xlink:type="simple"><person-group><name name-style="western"><surname>Lesne</surname><given-names>P</given-names></name></person-group> (<year>1904</year>) <article-title>Supplément au Synopsis des Bostrychides Paléartiques.</article-title><source>L’Abeille</source><volume>30</volume> (1900–1906): <fpage>153</fpage>–<lpage>168</lpage> + pls. 1–4.</mixed-citation></ref><ref id="B145"><mixed-citation xmlns:xlink="http://www.w3.org/1999/xlink" xlink:type="simple"><person-group><name name-style="western"><surname>Horion</surname><given-names>A</given-names></name></person-group> (<year>1961</year>) <source>Faunistik der Mitteleuropaischen Käfer. Band. VIII. <tp:taxon-name><tp:taxon-name-part taxon-name-part-type="clade">Clavicornia</tp:taxon-name-part></tp:taxon-name>. 2. Teil. (<tp:taxon-name><tp:taxon-name-part taxon-name-part-type="family">Thorictidae</tp:taxon-name-part></tp:taxon-name> bis <tp:taxon-name><tp:taxon-name-part taxon-name-part-type="family">Cisidae</tp:taxon-name-part></tp:taxon-name>) Teredilia, <tp:taxon-name><tp:taxon-name-part taxon-name-part-type="family">Coccinellidae</tp:taxon-name-part></tp:taxon-name>. Überlingen – Bodensee</source>, <publisher-name>Kommissionsvergal Buchdrückerei Aug. Feyel</publisher-name>, <size units="page">I–XV + 375 pp</size>.</mixed-citation></ref><ref id="B324"><mixed-citation xmlns:xlink="http://www.w3.org/1999/xlink" xlink:type="simple"><person-group><name name-style="western"><surname>Yan</surname><given-names>X</given-names></name><name name-style="western"><surname>Zhou</surname><given-names>H</given-names></name><name name-style="western"><surname>Shen</surname><given-names>Z</given-names></name><name name-style="western"><surname>Li</surname><given-names>W</given-names></name><name name-style="western"><surname>Guo</surname><given-names>D</given-names></name><name name-style="western"><surname>Song</surname><given-names>Y</given-names></name><name name-style="western"><surname>Lan</surname><given-names>S</given-names></name><name name-style="western"><surname>Zhang</surname><given-names>J</given-names></name></person-group> (<year>2010</year>) <article-title>National investigations of stored grain arthropods in China.</article-title><conf-name>10th International Working Conference on Stored Product Protection</conf-name>, <fpage>212</fpage>–<lpage>218</lpage>.</mixed-citation></ref><ref id="B107"><mixed-citation xmlns:xlink="http://www.w3.org/1999/xlink" xlink:type="simple"><person-group><name name-style="western"><surname>Fisher</surname><given-names>WS</given-names></name></person-group> (<year>1950</year>) <article-title>A revision of the North American Species of Beetles belonging to the family <tp:taxon-name><tp:taxon-name-part taxon-name-part-type="family">Bostrichidae</tp:taxon-name-part></tp:taxon-name>.</article-title><source>United States Department of Agriculture Miscellaneous Publications</source><volume>698</volume>: <fpage>1</fpage>–<lpage>157</lpage>.</mixed-citation></ref><ref id="B155"><mixed-citation xmlns:xlink="http://www.w3.org/1999/xlink" xlink:type="simple"><person-group><name name-style="western"><surname>Ivie</surname><given-names>MA</given-names></name></person-group> (<year>2002</year>) <article-title>69. <tp:taxon-name><tp:taxon-name-part taxon-name-part-type="family">Bostrichidae</tp:taxon-name-part></tp:taxon-name> Latreille 1802.</article-title> In: <person-group><name name-style="western"><surname>Arnett</surname><given-names>RHJr (†)</given-names></name><name name-style="western"><surname>Thomas</surname><given-names>MC</given-names></name><name name-style="western"><surname>Skelley</surname><given-names>PE</given-names></name><name name-style="western"><surname>Frank</surname><given-names>JH</given-names></name></person-group> (<role>Eds</role>) <source>American Beetles <tp:taxon-name><tp:taxon-name-part taxon-name-part-type="suborder">Polyphaga</tp:taxon-name-part></tp:taxon-name>: <tp:taxon-name><tp:taxon-name-part taxon-name-part-type="superfamily">Scarabaeoidea</tp:taxon-name-part></tp:taxon-name> through <tp:taxon-name><tp:taxon-name-part taxon-name-part-type="superfamily">Curculionoidea</tp:taxon-name-part></tp:taxon-name></source>. <publisher-name>CRC Press</publisher-name>, <publisher-loc>Boca Raton, London, New York, Washington</publisher-loc><volume>2</volume>: <fpage>233</fpage>–<lpage>244</lpage>.</mixed-citation></ref><ref id="B295"><mixed-citation xmlns:xlink="http://www.w3.org/1999/xlink" xlink:type="simple"><person-group><name name-style="western"><surname>Sharaf</surname><given-names>N</given-names></name><name name-style="western"><surname>Akkawi</surname><given-names>M</given-names></name><name name-style="western"><surname>Nazer</surname><given-names>I</given-names></name></person-group> (<year>1983</year>) <article-title>Preliminary survey of coleopteran fauna of Jordan.</article-title><source>Dirasat</source><volume>10</volume>(<issue>1</issue>): <fpage>57</fpage>–<lpage>65</lpage>.</mixed-citation></ref><ref id="B62"><mixed-citation xmlns:xlink="http://www.w3.org/1999/xlink" xlink:type="simple"><person-group><name name-style="western"><surname>Bytinsky-Salz</surname><given-names>H</given-names></name></person-group> (<year>1966</year>) <article-title>An annotated list of the insects and mites introduced into Israel.</article-title><source>Israel Journal of Entomology</source><volume>1</volume>: <fpage>15</fpage>–<lpage>48</lpage>.</mixed-citation></ref><ref id="B63"><mixed-citation xmlns:xlink="http://www.w3.org/1999/xlink" xlink:type="simple"><person-group><name name-style="western"><surname>Bytinski-Salz</surname><given-names>H</given-names></name><name name-style="western"><surname>Sternlicht</surname><given-names>M</given-names></name></person-group> (<year>1967</year>) <article-title>Insects associated with Oaks (<italic><tp:taxon-name><tp:taxon-name-part taxon-name-part-type="genus">Quercus</tp:taxon-name-part></tp:taxon-name></italic>) in Israel.</article-title><source>Israel Journal of Entomology</source><volume>2</volume>: <fpage>107</fpage>–<lpage>143</lpage>.</mixed-citation></ref><ref id="B133"><mixed-citation xmlns:xlink="http://www.w3.org/1999/xlink" xlink:type="simple"><person-group><name name-style="western"><surname>Halperin</surname><given-names>J</given-names></name><name name-style="western"><surname>Damoiseau</surname><given-names>R</given-names></name></person-group> (<year>1980</year>) <article-title>The bostrychid beetles (<tp:taxon-name><tp:taxon-name-part taxon-name-part-type="order">Coleoptera</tp:taxon-name-part></tp:taxon-name>) of Israel.</article-title><source>Israel Journal of Entomology</source><volume>14</volume>: <fpage>47</fpage>–<lpage>53</lpage>.</mixed-citation></ref><ref id="B299"><mixed-citation xmlns:xlink="http://www.w3.org/1999/xlink" xlink:type="simple"><person-group><name name-style="western"><surname>Sparacio</surname><given-names>I</given-names></name></person-group> (<year>1997</year>) <source>Coleotteri di Sicilia. Parte seconda.</source><publisher-name>L’Epos</publisher-name>, <publisher-loc>Palermo</publisher-loc>, <size units="page">208 pp</size>.</mixed-citation></ref><ref id="B194"><mixed-citation xmlns:xlink="http://www.w3.org/1999/xlink" xlink:type="simple"><person-group><name name-style="western"><surname>Liberto</surname><given-names>A</given-names></name><name name-style="western"><surname>Audisio</surname><given-names>P</given-names></name></person-group> (<year>2005</year>) <article-title>Sulla presenza in Sardegna di <italic><tp:taxon-name><tp:taxon-name-part taxon-name-part-type="genus">Teloclerus</tp:taxon-name-part> <tp:taxon-name-part taxon-name-part-type="species">compressicornis</tp:taxon-name-part></tp:taxon-name></italic> (<tp:taxon-name><tp:taxon-name-part taxon-name-part-type="order">Coleoptera</tp:taxon-name-part></tp:taxon-name> <tp:taxon-name><tp:taxon-name-part taxon-name-part-type="family">Cleridae</tp:taxon-name-part></tp:taxon-name>).</article-title><source>Bollettino della Società entomologica italiana</source><volume>137</volume>(<issue>1</issue>): <fpage>45</fpage>–<lpage>48</lpage>.</mixed-citation></ref><ref id="B30"><mixed-citation xmlns:xlink="http://www.w3.org/1999/xlink" xlink:type="simple"><person-group><name name-style="western"><surname>Bahillo de la Puebla</surname><given-names>P</given-names></name><name name-style="western"><surname>López-Cólon</surname><given-names>JI</given-names></name><name name-style="western"><surname>Baena</surname><given-names>M</given-names></name></person-group> (<year>2007</year>) <article-title>Los <tp:taxon-name><tp:taxon-name-part taxon-name-part-type="family">Bostrichidae</tp:taxon-name-part></tp:taxon-name> Latreille, 1802 de la fauna de íbero-balear (<tp:taxon-name><tp:taxon-name-part taxon-name-part-type="order">Coleoptera</tp:taxon-name-part></tp:taxon-name>).</article-title><source>Heteropterus Revista de Entomología</source><volume>7</volume>(<issue>2</issue>): <fpage>147</fpage>–<lpage>227</lpage>.</mixed-citation></ref><ref id="B27"><mixed-citation xmlns:xlink="http://www.w3.org/1999/xlink" xlink:type="simple"><person-group><name name-style="western"><surname>Baena</surname><given-names>M</given-names></name><name name-style="western"><surname>Zuzarte</surname><given-names>AJ</given-names></name></person-group> (<year>2013</year>) <article-title>Contribución al estudio de los Bostríquidos de Portugal y actualización del catálogo de la fauna ibérica (<tp:taxon-name><tp:taxon-name-part taxon-name-part-type="order">Coleoptera</tp:taxon-name-part></tp:taxon-name>, <tp:taxon-name><tp:taxon-name-part taxon-name-part-type="family">Bostrichidae</tp:taxon-name-part></tp:taxon-name>).</article-title><source>Zoologica baetica</source><volume>24</volume>: <fpage>25</fpage>–<lpage>51</lpage>.</mixed-citation></ref><ref id="B281"><mixed-citation xmlns:xlink="http://www.w3.org/1999/xlink" xlink:type="simple"><person-group><name name-style="western"><surname>Saccà</surname><given-names>G</given-names></name></person-group> (<year>1940</year>) <article-title>Contributo alla conoscenza dei coleotteri della fauna carticola. Bollettino del R.</article-title><source>Istituto di Patologia del Libro</source><volume>2</volume>(<issue>1</issue>): <fpage>1</fpage>–<lpage>8</lpage>.</mixed-citation></ref><ref id="B67"><mixed-citation xmlns:xlink="http://www.w3.org/1999/xlink" xlink:type="simple"><person-group><name name-style="western"><surname>Cavalloro</surname><given-names>F</given-names></name><name name-style="western"><surname>Ratti</surname><given-names>E</given-names></name></person-group> (<year>1978</year>) <article-title>Una infestazione da <italic><tp:taxon-name><tp:taxon-name-part taxon-name-part-type="genus">Lyctus</tp:taxon-name-part> <tp:taxon-name-part taxon-name-part-type="species">brunneus</tp:taxon-name-part></tp:taxon-name></italic> (Steph.) e <italic><tp:taxon-name><tp:taxon-name-part taxon-name-part-type="genus">Bostrychus</tp:taxon-name-part> <tp:taxon-name-part taxon-name-part-type="species">capucinus</tp:taxon-name-part></tp:taxon-name></italic> (L.) su radica di erica (<italic><tp:taxon-name><tp:taxon-name-part taxon-name-part-type="genus">Erica</tp:taxon-name-part> <tp:taxon-name-part taxon-name-part-type="species">arborea</tp:taxon-name-part></tp:taxon-name></italic> L.) (<tp:taxon-name><tp:taxon-name-part taxon-name-part-type="order">Coleoptera</tp:taxon-name-part></tp:taxon-name> <tp:taxon-name><tp:taxon-name-part taxon-name-part-type="family">Lyctidae</tp:taxon-name-part></tp:taxon-name> e <tp:taxon-name><tp:taxon-name-part taxon-name-part-type="family">Bostrychidae</tp:taxon-name-part></tp:taxon-name>).</article-title><source>Bollettino della Società entomologica italiana</source><volume>110</volume>(<issue>4/6</issue>): <fpage>69</fpage>–<lpage>71</lpage>.</mixed-citation></ref><ref id="B199"><mixed-citation xmlns:xlink="http://www.w3.org/1999/xlink" xlink:type="simple"><person-group><name name-style="western"><surname>Lodos</surname><given-names>N</given-names></name></person-group> (<year>1985</year>) <article-title>The first record of <italic><tp:taxon-name><tp:taxon-name-part taxon-name-part-type="genus">Bostrychus</tp:taxon-name-part> <tp:taxon-name-part taxon-name-part-type="species">capucinus</tp:taxon-name-part></tp:taxon-name></italic> (L.) as an important pest of furnitures in Turkey (<tp:taxon-name><tp:taxon-name-part taxon-name-part-type="order">Coleoptera</tp:taxon-name-part></tp:taxon-name>: <tp:taxon-name><tp:taxon-name-part taxon-name-part-type="family">Bostrychidae</tp:taxon-name-part></tp:taxon-name>) [in Turkish].</article-title><source>Turkiye Bitki Koruma Dergisi</source><volume>9</volume>(<issue>3</issue>): <fpage>183</fpage>–<lpage>188</lpage>.</mixed-citation></ref><ref id="B140"><mixed-citation xmlns:xlink="http://www.w3.org/1999/xlink" xlink:type="simple"><person-group><name name-style="western"><surname>Hellrigl</surname><given-names>K</given-names></name></person-group> (<year>2006</year>) <article-title>Über Auftreten von Holzinsekten in Häusern.</article-title><source>Forest Observer</source><volume>2/3</volume>: <fpage>333</fpage>–<lpage>348</lpage>.</mixed-citation></ref><ref id="B138"><mixed-citation xmlns:xlink="http://www.w3.org/1999/xlink" xlink:type="simple"><person-group><name name-style="western"><surname>Haslam</surname><given-names>SM</given-names></name><name name-style="western"><surname>Sell</surname><given-names>PD</given-names></name><name name-style="western"><surname>Wolseley</surname><given-names>PA</given-names></name></person-group> (<year>1977</year>) <source>A flora of the Maltese Islands</source>. <publisher-name>Malta University Press</publisher-name>, <publisher-loc>Msida</publisher-loc>, <size units="page">I–XXI + 560 pp</size>.</mixed-citation></ref><ref id="B289"><mixed-citation xmlns:xlink="http://www.w3.org/1999/xlink" xlink:type="simple"><person-group><name name-style="western"><surname>Schembri</surname><given-names>PJ</given-names></name></person-group> (<year>1993</year>) <article-title>Physical Geography and Ecology of the Maltese Islands: A Brief Overview.</article-title><source>Options Méditerranéennes</source>, <series>Série B</series><volume>7</volume>: <fpage>27</fpage>–<lpage>39</lpage>.</mixed-citation></ref><ref id="B290"><mixed-citation xmlns:xlink="http://www.w3.org/1999/xlink" xlink:type="simple"><person-group><name name-style="western"><surname>Schembri</surname><given-names>PJ</given-names></name></person-group> (<year>1997</year>) <article-title>The Maltese Islands: climate, vegetation and landscape.</article-title><source>GeoJournal</source><volume>41</volume>(<issue>2</issue>): <fpage>115</fpage>–<lpage>125</lpage>. doi: <ext-link ext-link-type="doi" xlink:href="10.1023/A:1006828706452" xlink:type="simple">10.1023/A:1006828706452</ext-link></mixed-citation></ref><ref id="B254"><mixed-citation xmlns:xlink="http://www.w3.org/1999/xlink" xlink:type="simple"><person-group><name name-style="western"><surname>Piras</surname><given-names>L</given-names></name><name name-style="western"><surname>Pisano</surname><given-names>P</given-names></name></person-group> (<year>1972</year>) <article-title>Secondo contributo alla conoscenza faunistica della Sardegna: la costa del Sulcis (Sardegna sud-occidentale).</article-title><source>Bollettino della Società sarda di Scienze naturali</source><volume>11</volume>: <fpage>3</fpage>–<lpage>28</lpage>.</mixed-citation></ref><ref id="B221"><mixed-citation xmlns:xlink="http://www.w3.org/1999/xlink" xlink:type="simple"><person-group><name name-style="western"><surname>Müller</surname><given-names>G</given-names></name></person-group> (<year>1923</year>) <article-title>Materiali per una fauna coleotterologica delle isole e degli scogli dell’Adriatico.</article-title><source>Liburnia, Rivista della Sezione di Fiume del Club Alpino Italiano</source><volume>16</volume>: <fpage>3</fpage>–<lpage>30</lpage>.</mixed-citation></ref><ref id="B287"><mixed-citation xmlns:xlink="http://www.w3.org/1999/xlink" xlink:type="simple"><person-group><name name-style="western"><surname>Schatzmayr</surname><given-names>A</given-names></name><name name-style="western"><surname>Müller</surname><given-names>G</given-names></name></person-group> (<year>1925</year>) <article-title>Materiali per la fauna entomologica delle isole e degli scogli dell’Adriatico III. L’Isola e gli scogli di Unie.</article-title><source>Fiume: rivista semestrale della Società di Studi fiumani in Fiume</source><volume>31</volume>: <fpage>63</fpage>–<lpage>81</lpage>.</mixed-citation></ref><ref id="B204"><mixed-citation xmlns:xlink="http://www.w3.org/1999/xlink" xlink:type="simple"><person-group><name name-style="western"><surname>Luigioni</surname><given-names>P</given-names></name></person-group> (<year>1929</year>) <article-title>I Coleotteri d’Italia. Catalogo sinonimico-topografico-bibliografico.</article-title><source>Memorie della Pontificia Accademia delle Scienze, I Nuovi Lincei</source> (<volume-series>2</volume-series>) <volume>13</volume>: <size units="page">[4 +] 1–1159 [+ 1]</size>.</mixed-citation></ref><ref id="B100"><mixed-citation xmlns:xlink="http://www.w3.org/1999/xlink" xlink:type="simple"><person-group><name name-style="western"><surname>Español</surname><given-names>F</given-names></name></person-group> (<year>1955</year>) <article-title>Los bostríquidos de Cataluña y Baleares (Col. <tp:taxon-name><tp:taxon-name-part taxon-name-part-type="superfamily">Cucujoidea</tp:taxon-name-part></tp:taxon-name>).</article-title><source>Publicaciones del Instituto de Biología Aplicada</source><volume>21</volume>: <fpage>107</fpage>–<lpage>135</lpage>.</mixed-citation></ref></ref-list></tp:taxon-treatment>
