# Supplementary material for: The Bostrichidae of the Maltese Islands (Coleoptera)
Source: Zookeys. 2015 Feb 4;(481):69–108. doi: 10.3897/zookeys.481.8294 (PMC4319102; doi:10.3897/zookeys.481.8294)
Supplement: XML Treatment for Heterobostrychus aequalis [file zookeys.481.8294-treatment6.xml]

<!DOCTYPE tp:taxon-treatment
  PUBLIC "-//TaxonX//DTD Taxonomic Treatment Publishing DTD v0 20100105//EN" "tax-treatment-NSO.dtd">
<tp:taxon-treatment xmlns:tp="http://www.plazi.org/taxpub"><tp:treatment-meta><kwd-group><label>Taxon classification</label><kwd><named-content content-type="kingdom">Animalia</named-content></kwd><kwd><named-content content-type="order">Coleoptera</named-content></kwd><kwd><named-content content-type="family">Bostrichidae</named-content></kwd></kwd-group><mixed-citation publication-type="journal"><person-group><name><surname>Nardi</surname><given-names>Gianluca</given-names></name><name><surname>Mifsud</surname><given-names>David</given-names></name></person-group><article-title>The <tp:taxon-name><tp:taxon-name-part taxon-name-part-type="family">Bostrichidae</tp:taxon-name-part></tp:taxon-name> of the Maltese Islands (<tp:taxon-name><tp:taxon-name-part taxon-name-part-type="order">Coleoptera</tp:taxon-name-part></tp:taxon-name>)</article-title><source>Zookeys</source><day>4</day><month>2</month><year>2015</year><volume>2015</volume><issue>481</issue><fpage>69</fpage><lpage>108</lpage><pub-id pub-id-type="doi">10.3897/zookeys.481.8294</pub-id></mixed-citation></tp:treatment-meta><tp:nomenclature><tp:taxon-name>
                            <tp:taxon-name-part taxon-name-part-type="genus">Heterobostrychus</tp:taxon-name-part>
                            <tp:taxon-name-part taxon-name-part-type="species">aequalis</tp:taxon-name-part>
                        </tp:taxon-name><tp:taxon-authority>(Waterhouse, 1884)</tp:taxon-authority></tp:nomenclature><tp:treatment-sec sec-type="Material examined"><title>Material examined.</title><p><bold>Malta:</bold> Rabat, 21.IX.2001, PS, 1 ♂ (CMM).</p></tp:treatment-sec><tp:treatment-sec sec-type="Chorotype"><title>Chorotype.</title><p>A cosmopolitan species of Indo-Malaysian origins. It is mainly distributed in tropical and sub-tropical regions and restricted to 40° north and south of the equator (cf. <xref ref-type="bibr" rid="B48">Borowski 2007</xref>, <xref ref-type="bibr" rid="B51">Borowski and Węgrzynowicz 2007</xref>, <xref ref-type="bibr" rid="B26">Azmi et al. 2011</xref>: 500, fig. 2). In the Mediterranean, it was intercepted in Israel, Italy and Spain (cf. <xref ref-type="bibr" rid="B110">Gambetta 1983</xref>, <xref ref-type="bibr" rid="B113">Geis 2002</xref>, <xref ref-type="bibr" rid="B270">Ratti 2002</xref>, <xref ref-type="bibr" rid="B271">2004</xref>b, <xref ref-type="bibr" rid="B30">Bahillo de la Puebla et al. 2007</xref>, <xref ref-type="bibr" rid="B272">Ratti 2007</xref>, <xref ref-type="bibr" rid="B26">Azmi et al. 2011</xref>). Ireland (<xref ref-type="bibr" rid="B239">O’Mahony 1949</xref>, as <!--PageBreak--><italic><tp:taxon-name><tp:taxon-name-part taxon-name-part-type="genus">Heterobostrichus</tp:taxon-name-part></tp:taxon-name></italic> [sic!] <italic><tp:taxon-name><tp:taxon-name-part taxon-name-part-type="species">aequalis</tp:taxon-name-part></tp:taxon-name></italic>), France (cf. <xref ref-type="bibr" rid="B57">Brustel and Aberlenc 2014</xref>) and Oregon (<xref ref-type="bibr" rid="B322">Westcott et al. 2006</xref>) must be added to the countries in which this species was intercepted (cf. <xref ref-type="bibr" rid="B26">Azmi et al. 2011</xref>), eventhough the former record was based on collection of death specimens (larvae and adults), which was later ignored (cf. <xref ref-type="bibr" rid="B14">Anderson et al. 1997</xref>, <xref ref-type="bibr" rid="B113">Geis 2002</xref>, <xref ref-type="bibr" rid="B226">Nardi 2004b</xref>, <xref ref-type="bibr" rid="B48">Borowski 2007</xref>, <xref ref-type="bibr" rid="B92">Denux and Zagatti 2010</xref>, <xref ref-type="bibr" rid="B10">Alexander and Anderson 2012</xref>).</p></tp:treatment-sec><tp:treatment-sec sec-type="Ecology"><title>Ecology.</title><p>Polyphagous species attacking some 36 unrelated host-plant genera; this species breeds not only in logs, but also in planks, furniture, plywood and roots of manioc (cf. <xref ref-type="bibr" rid="B107">Fisher 1950</xref>, <xref ref-type="bibr" rid="B165">Kalshoven 1963a</xref>, <xref ref-type="bibr" rid="B166">1963b</xref>, <xref ref-type="bibr" rid="B146">Horion 1972</xref>, <xref ref-type="bibr" rid="B110">Gambetta 1983</xref>, <xref ref-type="bibr" rid="B321">Wang et al. 1996</xref>, as <italic><tp:taxon-name><tp:taxon-name-part taxon-name-part-type="genus">Heterobostrachus</tp:taxon-name-part></tp:taxon-name></italic> [sic!] <italic><tp:taxon-name><tp:taxon-name-part taxon-name-part-type="species">aequalis</tp:taxon-name-part></tp:taxon-name></italic>, <xref ref-type="bibr" rid="B113">Geis 2002</xref>, Maes 2005, <xref ref-type="bibr" rid="B4">Aguilera 2006</xref>, <xref ref-type="bibr" rid="B30">Bahillo de la Puebla et al. 2007</xref>, <xref ref-type="bibr" rid="B296">Sitticaya et al. 2009</xref>, <xref ref-type="bibr" rid="B277">Robinson 2013</xref>).</p><p><bold>Notes.</bold> First record for Malta. This species become established in some countries where it was accidentally introduced. Temperatures of 17 °C and below are said to be unsuitable for the species to breed (cf. <xref ref-type="bibr" rid="B155">Ivie 2002</xref>, <xref ref-type="bibr" rid="B26">Azmi et al. 2011</xref>). Thus, considering the warm climate of the Maltese Islands, (<xref ref-type="bibr" rid="B70">Chetcuti et al. 1992</xref>), it is highly likely that the species is already an established one. The above specimen was collected with a light trap on a terrace, mainly surrounded by agricultural land (P. Sammut, pers. comm., 2002).</p></tp:treatment-sec><ref-list><ref id="B48"><mixed-citation xmlns:xlink="http://www.w3.org/1999/xlink" xlink:type="simple"><person-group><name name-style="western"><surname>Borowski</surname><given-names>J</given-names></name></person-group> (<year>2007</year>) <article-title><tp:taxon-name><tp:taxon-name-part taxon-name-part-type="family">Bostrichidae</tp:taxon-name-part></tp:taxon-name>.</article-title> In: <person-group><name name-style="western"><surname>Löbl</surname><given-names>I</given-names></name><name name-style="western"><surname>Smetana</surname><given-names>A</given-names></name></person-group> (<role>Eds</role>) <source>Catalogue of Palaearctic <tp:taxon-name><tp:taxon-name-part taxon-name-part-type="order">Coleoptera</tp:taxon-name-part></tp:taxon-name>. Volume 4. <tp:taxon-name><tp:taxon-name-part taxon-name-part-type="superfamily">Elateroidea</tp:taxon-name-part></tp:taxon-name> – <tp:taxon-name><tp:taxon-name-part taxon-name-part-type="superfamily">Derodontoidea</tp:taxon-name-part></tp:taxon-name> – <tp:taxon-name><tp:taxon-name-part taxon-name-part-type="superfamily">Bostrichoidea</tp:taxon-name-part></tp:taxon-name> – <tp:taxon-name><tp:taxon-name-part taxon-name-part-type="superfamily">Lymexyloidea</tp:taxon-name-part></tp:taxon-name> – <tp:taxon-name><tp:taxon-name-part taxon-name-part-type="superfamily">Cleroidea</tp:taxon-name-part></tp:taxon-name> – <tp:taxon-name><tp:taxon-name-part taxon-name-part-type="superfamily">Cucujoidea</tp:taxon-name-part></tp:taxon-name></source>. <publisher-name>Apollo Books</publisher-name>, <publisher-loc>Stenstrup</publisher-loc>, <fpage>320</fpage>–<lpage>328</lpage>.</mixed-citation></ref><ref id="B51"><mixed-citation xmlns:xlink="http://www.w3.org/1999/xlink" xlink:type="simple"><person-group><name name-style="western"><surname>Borowski</surname><given-names>J</given-names></name><name name-style="western"><surname>Węgrzynowicz</surname><given-names>P</given-names></name></person-group> (<year>2007</year>) <source>World Catalogue of <tp:taxon-name><tp:taxon-name-part taxon-name-part-type="family">Bostrichidae</tp:taxon-name-part></tp:taxon-name> (<tp:taxon-name><tp:taxon-name-part taxon-name-part-type="order">Coleoptera</tp:taxon-name-part></tp:taxon-name>).</source><publisher-name>Wydawnictwo Mantis</publisher-name>, <publisher-loc>Olsztyn</publisher-loc>, <size units="page">248 pp</size>.</mixed-citation></ref><ref id="B26"><mixed-citation xmlns:xlink="http://www.w3.org/1999/xlink" xlink:type="simple"><person-group><name name-style="western"><surname>Azmi</surname><given-names>MSMd</given-names></name><name name-style="western"><surname>Abood</surname><given-names>F</given-names></name><name name-style="western"><surname>Razi</surname><given-names>NA</given-names></name></person-group> (<year>2011</year>) <article-title>World Distribution of <italic><tp:taxon-name><tp:taxon-name-part taxon-name-part-type="genus">Heterobostrychus</tp:taxon-name-part> <tp:taxon-name-part taxon-name-part-type="species">aequalis</tp:taxon-name-part></tp:taxon-name></italic> Waterhouse (<tp:taxon-name><tp:taxon-name-part taxon-name-part-type="order">Coleoptera</tp:taxon-name-part></tp:taxon-name>: <tp:taxon-name><tp:taxon-name-part taxon-name-part-type="family">Bostrychidae</tp:taxon-name-part></tp:taxon-name>).</article-title><source>Journal of Entomology</source><volume>8</volume>(<issue>6</issue>): <fpage>497</fpage>–<lpage>511</lpage>. doi: <ext-link ext-link-type="doi" xlink:href="10.3923/je.2011.497.511" xlink:type="simple">10.3923/je.2011.497.511</ext-link></mixed-citation></ref><ref id="B110"><mixed-citation xmlns:xlink="http://www.w3.org/1999/xlink" xlink:type="simple"><person-group><name name-style="western"><surname>Gambetta</surname><given-names>A</given-names></name></person-group> (<year>1983</year>) <article-title>List of insects intercepted in imported timbers in Italy.</article-title> Document – <source>The International Research Group on Wood Preservation</source><volume>1217</volume>: <fpage>1</fpage>–<lpage>3</lpage>.</mixed-citation></ref><ref id="B113"><mixed-citation xmlns:xlink="http://www.w3.org/1999/xlink" xlink:type="simple"><person-group><name name-style="western"><surname>Geis</surname><given-names>K-U</given-names></name></person-group> (<year>2002</year>) <article-title>Gebietsfremde Splintholz- und Bohrkäfer, nach Mitteleuropa mit Importholz und anderen Gütern eingeschleppt. – Eine Bestandsaufnahme (<tp:taxon-name><tp:taxon-name-part taxon-name-part-type="order">Coleoptera</tp:taxon-name-part></tp:taxon-name>: <tp:taxon-name><tp:taxon-name-part taxon-name-part-type="family">Lyctidae</tp:taxon-name-part></tp:taxon-name>, <tp:taxon-name><tp:taxon-name-part taxon-name-part-type="family">Bostrichidae</tp:taxon-name-part></tp:taxon-name>).</article-title><source>Mitteilungen des Internationalen Entomologischen Vereins, Supplement</source><volume>10</volume>: <fpage>1</fpage>–<lpage>100</lpage>.</mixed-citation></ref><ref id="B270"><mixed-citation xmlns:xlink="http://www.w3.org/1999/xlink" xlink:type="simple"><person-group><name name-style="western"><surname>Ratti</surname><given-names>E</given-names></name></person-group> (<year>2002</year>) <article-title>Biodiversità della laguna di Venezia e della costa nordadriatica veneta. Segnalazioni. 72 – <italic><tp:taxon-name><tp:taxon-name-part taxon-name-part-type="genus">Heterobostrychus</tp:taxon-name-part> <tp:taxon-name-part taxon-name-part-type="species">aequalis</tp:taxon-name-part></tp:taxon-name></italic> (Waterhouse, 1884) (<tp:taxon-name><tp:taxon-name-part taxon-name-part-type="class">Insecta</tp:taxon-name-part></tp:taxon-name> <tp:taxon-name><tp:taxon-name-part taxon-name-part-type="order">Coleoptera</tp:taxon-name-part></tp:taxon-name> <tp:taxon-name><tp:taxon-name-part taxon-name-part-type="family">Bostrichidae</tp:taxon-name-part></tp:taxon-name>).</article-title><source>Bollettino del Museo civico di Storia naturale di Venezia</source><volume>53</volume>: <lpage>284</lpage>.</mixed-citation></ref><ref id="B271"><mixed-citation xmlns:xlink="http://www.w3.org/1999/xlink" xlink:type="simple"><person-group><name name-style="western"><surname>Ratti</surname><given-names>E</given-names></name></person-group> (<year>2004</year>) <article-title><tp:taxon-name><tp:taxon-name-part taxon-name-part-type="order">Coleoptera</tp:taxon-name-part></tp:taxon-name> <tp:taxon-name><tp:taxon-name-part taxon-name-part-type="family">Lyctidae</tp:taxon-name-part></tp:taxon-name> e <tp:taxon-name><tp:taxon-name-part taxon-name-part-type="family">Bostrichidae</tp:taxon-name-part></tp:taxon-name> intercettati nel porto e negli ambienti urbani di Venezia.</article-title><source>Bollettino del Museo civico di Storia naturale di Venezia</source><volume>55</volume>: <fpage>121</fpage>–<lpage>125</lpage>.</mixed-citation></ref><ref id="B30"><mixed-citation xmlns:xlink="http://www.w3.org/1999/xlink" xlink:type="simple"><person-group><name name-style="western"><surname>Bahillo de la Puebla</surname><given-names>P</given-names></name><name name-style="western"><surname>López-Cólon</surname><given-names>JI</given-names></name><name name-style="western"><surname>Baena</surname><given-names>M</given-names></name></person-group> (<year>2007</year>) <article-title>Los <tp:taxon-name><tp:taxon-name-part taxon-name-part-type="family">Bostrichidae</tp:taxon-name-part></tp:taxon-name> Latreille, 1802 de la fauna de íbero-balear (<tp:taxon-name><tp:taxon-name-part taxon-name-part-type="order">Coleoptera</tp:taxon-name-part></tp:taxon-name>).</article-title><source>Heteropterus Revista de Entomología</source><volume>7</volume>(<issue>2</issue>): <fpage>147</fpage>–<lpage>227</lpage>.</mixed-citation></ref><ref id="B272"><mixed-citation xmlns:xlink="http://www.w3.org/1999/xlink" xlink:type="simple"><person-group><name name-style="western"><surname>Ratti</surname><given-names>E</given-names></name></person-group> (<year>2007</year>) <source>Coleotteri alieni in Italia/Alien <tp:taxon-name><tp:taxon-name-part taxon-name-part-type="order">Coleoptera</tp:taxon-name-part></tp:taxon-name> in Italy. Vers. 2007-05-25</source>. <ext-link ext-link-type="uri" xlink:href="http://www.visitmuve.it" xlink:type="simple">http://www.visitmuve.it</ext-link> [<date-in-citation content-type="access-date">accessed 23 October 2013</date-in-citation>]</mixed-citation></ref><ref id="B239"><mixed-citation xmlns:xlink="http://www.w3.org/1999/xlink" xlink:type="simple"><person-group><name name-style="western"><surname>O’Mahony</surname><given-names>E</given-names></name></person-group> (<year>1949</year>) <article-title><italic><tp:taxon-name><tp:taxon-name-part taxon-name-part-type="genus">Lyctus</tp:taxon-name-part> <tp:taxon-name-part taxon-name-part-type="species">brunneus</tp:taxon-name-part></tp:taxon-name></italic> Steph (Col., <tp:taxon-name><tp:taxon-name-part taxon-name-part-type="family">Lyctidae</tp:taxon-name-part></tp:taxon-name>) and <italic><tp:taxon-name><tp:taxon-name-part taxon-name-part-type="genus">Heterobostrichus</tp:taxon-name-part></tp:taxon-name></italic> [sic!] <italic><tp:taxon-name><tp:taxon-name-part taxon-name-part-type="species">aequalis</tp:taxon-name-part></tp:taxon-name></italic> Waterh. (Col., <tp:taxon-name><tp:taxon-name-part taxon-name-part-type="family">Bostrichidae</tp:taxon-name-part></tp:taxon-name>) in Ireland.</article-title><source>Entomologist’s Monthly Magazine</source><volume>85</volume>: <fpage>48</fpage>.</mixed-citation></ref><ref id="B57"><mixed-citation xmlns:xlink="http://www.w3.org/1999/xlink" xlink:type="simple"><person-group><name name-style="western"><surname>Brustel</surname><given-names>H</given-names></name><name name-style="western"><surname>Aberlenc</surname><given-names>H-P</given-names></name></person-group> (<year>2014</year>) <article-title>Les <tp:taxon-name><tp:taxon-name-part taxon-name-part-type="family">Bostrichidae</tp:taxon-name-part></tp:taxon-name> Latreille, 1802 de la faune de France: espèces autochtones, interceptées, introduites ou susceptibles de l’être (<tp:taxon-name><tp:taxon-name-part taxon-name-part-type="order">Coleoptera</tp:taxon-name-part></tp:taxon-name>).</article-title><source>R.A.R.E.</source><volume>23</volume>(<issue>2</issue>): <fpage>65</fpage>–<lpage>68</lpage>.</mixed-citation></ref><ref id="B322"><mixed-citation xmlns:xlink="http://www.w3.org/1999/xlink" xlink:type="simple"><person-group><name name-style="western"><surname>Westcott</surname><given-names>RL</given-names></name><name name-style="western"><surname>Labonte</surname><given-names>JR</given-names></name><name name-style="western"><surname>Parsons</surname><given-names>GL</given-names></name><name name-style="western"><surname>Johnson</surname><given-names>PJ</given-names></name></person-group> (<year>2006</year>) <article-title>New records and other notes for Oregon <tp:taxon-name><tp:taxon-name-part taxon-name-part-type="order">Coleoptera</tp:taxon-name-part></tp:taxon-name>.</article-title><source>Zootaxa</source><volume>1142</volume>: <fpage>1</fpage>–<lpage>33</lpage>.</mixed-citation></ref><ref id="B14"><mixed-citation xmlns:xlink="http://www.w3.org/1999/xlink" xlink:type="simple"><person-group><name name-style="western"><surname>Anderson</surname><given-names>R</given-names></name><name name-style="western"><surname>Nash</surname><given-names>R</given-names></name><name name-style="western"><surname>O’Conoor</surname><given-names>JP</given-names></name></person-group> (<year>1997</year>) <article-title>Irish <tp:taxon-name><tp:taxon-name-part taxon-name-part-type="order">Coleoptera</tp:taxon-name-part></tp:taxon-name>. A revised and annotated list.</article-title><source>Special Entomological Supplement to The Irish Naturalists’ Journal</source>, <size units="page">81 pp</size>.</mixed-citation></ref><ref id="B226"><mixed-citation xmlns:xlink="http://www.w3.org/1999/xlink" xlink:type="simple"><person-group><name name-style="western"><surname>Nardi</surname><given-names>G</given-names></name></person-group> (<year>2004b</year>) <article-title>Fauna Europaea: <tp:taxon-name><tp:taxon-name-part taxon-name-part-type="family">Bostrichidae</tp:taxon-name-part></tp:taxon-name>.</article-title> In: <person-group><name name-style="western"><surname>Audisio</surname><given-names>P</given-names></name></person-group> (<role>Ed.</role>) <source>Fauna Europaea: <tp:taxon-name><tp:taxon-name-part taxon-name-part-type="order">Coleoptera</tp:taxon-name-part></tp:taxon-name> 2, Beetles. Fauna Europaea version 1.0</source>. <ext-link ext-link-type="uri" xlink:href="http://www.faunaeur.org" xlink:type="simple">http://www.faunaeur.org</ext-link> [<date-in-citation content-type="access-date">accessed 12 July 2014 as version 2.6.2 of 29 August 2013</date-in-citation>]</mixed-citation></ref><ref id="B92"><mixed-citation xmlns:xlink="http://www.w3.org/1999/xlink" xlink:type="simple"><person-group><name name-style="western"><surname>Denux</surname><given-names>O</given-names></name><name name-style="western"><surname>Zagatti</surname><given-names>P</given-names></name></person-group> (<year>2010</year>) <article-title><tp:taxon-name><tp:taxon-name-part taxon-name-part-type="order">Coleoptera</tp:taxon-name-part></tp:taxon-name> families other than <tp:taxon-name><tp:taxon-name-part taxon-name-part-type="family">Cerambycidae</tp:taxon-name-part></tp:taxon-name>, <tp:taxon-name><tp:taxon-name-part taxon-name-part-type="family">Curculionidae</tp:taxon-name-part></tp:taxon-name> sensu lato, <tp:taxon-name><tp:taxon-name-part taxon-name-part-type="family">Chrysomelidae</tp:taxon-name-part></tp:taxon-name> sensu lato and <tp:taxon-name><tp:taxon-name-part taxon-name-part-type="family">Coccinelidae</tp:taxon-name-part></tp:taxon-name>. Chapter 8.5.</article-title> In: <person-group><name name-style="western"><surname>Roques</surname><given-names>A</given-names></name><name name-style="western"><surname>Kenis</surname><given-names>M</given-names></name><name name-style="western"><surname>Lees</surname><given-names>D</given-names></name><name name-style="western"><surname>Lopez-Vaamonde</surname><given-names>C</given-names></name><name name-style="western"><surname>Rabitsch</surname><given-names>W</given-names></name><name name-style="western"><surname>Rasplus</surname><given-names>J-Y</given-names></name><name name-style="western"><surname>Roy</surname><given-names>DB</given-names></name></person-group> (<role>Eds</role>) <issue-title>Alien terrestrial arthropods of Europe.</issue-title><source>BioRisk</source><volume>4</volume>(<issue>1</issue>): <fpage>315</fpage>–<lpage>406</lpage>.</mixed-citation></ref><ref id="B10"><mixed-citation xmlns:xlink="http://www.w3.org/1999/xlink" xlink:type="simple"><person-group><name name-style="western"><surname>Alexander</surname><given-names>KNA</given-names></name><name name-style="western"><surname>Anderson</surname><given-names>R</given-names></name></person-group> (<year>2012</year>) <source>The beetles of decaying wood in Ireland. A provisional annotated checklist of saproxylic <tp:taxon-name><tp:taxon-name-part taxon-name-part-type="order">Coleoptera</tp:taxon-name-part></tp:taxon-name>. Irish Wildlife Manuals, No. 65.</source><publisher-name>National Parks and Wildlife Service</publisher-name>, <publisher-loc>Department of the Arts, Heritage and the Gaeltacht, Dublin, Ireland</publisher-loc>, <size units="page">161 pp</size>.</mixed-citation></ref><ref id="B107"><mixed-citation xmlns:xlink="http://www.w3.org/1999/xlink" xlink:type="simple"><person-group><name name-style="western"><surname>Fisher</surname><given-names>WS</given-names></name></person-group> (<year>1950</year>) <article-title>A revision of the North American Species of Beetles belonging to the family <tp:taxon-name><tp:taxon-name-part taxon-name-part-type="family">Bostrichidae</tp:taxon-name-part></tp:taxon-name>.</article-title><source>United States Department of Agriculture Miscellaneous Publications</source><volume>698</volume>: <fpage>1</fpage>–<lpage>157</lpage>.</mixed-citation></ref><ref id="B165"><mixed-citation xmlns:xlink="http://www.w3.org/1999/xlink" xlink:type="simple"><person-group><name name-style="western"><surname>Kalshoven</surname><given-names>LGE</given-names></name></person-group> (<year>1963a</year>) <article-title>Notes on the biology of Indonesian <tp:taxon-name><tp:taxon-name-part taxon-name-part-type="family">Bostrychidae</tp:taxon-name-part></tp:taxon-name> (<tp:taxon-name><tp:taxon-name-part taxon-name-part-type="order">Coleoptera</tp:taxon-name-part></tp:taxon-name>).</article-title><source>Entomologische Berichten</source><volume>23</volume>: <fpage>242</fpage>–<lpage>257</lpage>.</mixed-citation></ref><ref id="B166"><mixed-citation xmlns:xlink="http://www.w3.org/1999/xlink" xlink:type="simple"><person-group><name name-style="western"><surname>Kalshoven</surname><given-names>LGE</given-names></name></person-group> (<year>1963b</year>) <article-title>Ecological data on some neotropical <tp:taxon-name><tp:taxon-name-part taxon-name-part-type="family">Scolytidae</tp:taxon-name-part></tp:taxon-name>, <tp:taxon-name><tp:taxon-name-part taxon-name-part-type="family">Platypodidae</tp:taxon-name-part></tp:taxon-name>, and <tp:taxon-name><tp:taxon-name-part taxon-name-part-type="family">Bostrychidae</tp:taxon-name-part></tp:taxon-name> (<tp:taxon-name><tp:taxon-name-part taxon-name-part-type="order">Coleoptera</tp:taxon-name-part></tp:taxon-name>), mainly of Surinam.</article-title><source>Beaufortia</source><volume>9</volume>: <fpage>232</fpage>–<lpage>240</lpage>.</mixed-citation></ref><ref id="B146"><mixed-citation xmlns:xlink="http://www.w3.org/1999/xlink" xlink:type="simple"><person-group><name name-style="western"><surname>Horion</surname><given-names>A</given-names></name></person-group> (<year>1972</year>) <article-title>Zwölfter Nachtrag zum Verzeichnis der mitteleuropäischen Käfer.</article-title><source>Entomologische Blätter</source><volume>68</volume>(<issue>1</issue>): <fpage>9</fpage>–<lpage>42</lpage>.</mixed-citation></ref><ref id="B321"><mixed-citation xmlns:xlink="http://www.w3.org/1999/xlink" xlink:type="simple"><person-group><name name-style="western"><surname>Wang</surname><given-names>H</given-names></name><name name-style="western"><surname>Varma</surname><given-names>RV</given-names></name><name name-style="western"><surname>Xu</surname><given-names>T</given-names></name></person-group> (<year>1996</year>) <source>Insect Pests of Bamboos in Asia – An Illustrated Manual.</source><publisher-name>International Network for Bamboo and Rattan (INBAR)</publisher-name>, <publisher-loc>Beijing, Eindhoven, New Delhi</publisher-loc>, <size units="page">200 pp</size>.</mixed-citation></ref><ref id="B4"><mixed-citation xmlns:xlink="http://www.w3.org/1999/xlink" xlink:type="simple"><person-group><name name-style="western"><surname>Aguilera</surname><given-names>AO</given-names></name></person-group> (<year>2006</year>) <source>Analisis de riesgo para <italic><tp:taxon-name><tp:taxon-name-part taxon-name-part-type="genus">Heterobostrychus</tp:taxon-name-part> <tp:taxon-name-part taxon-name-part-type="species">aequalis</tp:taxon-name-part></tp:taxon-name></italic></source>. <ext-link ext-link-type="uri" xlink:href="http://www.semarnat.gob.mx/temas/gestionambiental/forestalsuelos/Paginas/saludforestal.aspx" xlink:type="simple">http://www.semarnat.gob.mx/temas/gestionambiental/forestalsuelos/Paginas/saludforestal.aspx</ext-link> [<date-in-citation content-type="access-date">accessed 21 October 2013</date-in-citation>]</mixed-citation></ref><ref id="B296"><mixed-citation xmlns:xlink="http://www.w3.org/1999/xlink" xlink:type="simple"><person-group><name name-style="western"><surname>Sittichaya</surname><given-names>W</given-names></name><name name-style="western"><surname>Beaver</surname><given-names>RA</given-names></name><name name-style="western"><surname>Liu</surname><given-names>L-Y</given-names></name><name name-style="western"><surname>Ngampongsai</surname><given-names>A</given-names></name></person-group> (<year>2009</year>) <article-title>An illustrated key to powder post beetles (<tp:taxon-name><tp:taxon-name-part taxon-name-part-type="order">Coleoptera</tp:taxon-name-part></tp:taxon-name>, <tp:taxon-name><tp:taxon-name-part taxon-name-part-type="family">Bostrichidae</tp:taxon-name-part></tp:taxon-name>) associated with rubberwood in Thailand, with new records and a checklist of species found in Southern Thailand.</article-title><source>ZooKeys</source><volume>26</volume>: <fpage>33</fpage>–<lpage>51</lpage>. doi: <ext-link ext-link-type="doi" xlink:href="10.3897/zookeys.26.88" xlink:type="simple">10.3897/zookeys.26.88</ext-link></mixed-citation></ref><ref id="B277"><mixed-citation xmlns:xlink="http://www.w3.org/1999/xlink" xlink:type="simple"><person-group><name name-style="western"><surname>Robinson</surname><given-names>WH</given-names></name></person-group> (<year>2013</year>) <source>Urban Insects and Arachnids: A Handbook of Urban Entomology.</source><publisher-name>Cambridge University Press</publisher-name>, <publisher-loc>London</publisher-loc>, <size units="page">480 pp</size>.</mixed-citation></ref><ref id="B155"><mixed-citation xmlns:xlink="http://www.w3.org/1999/xlink" xlink:type="simple"><person-group><name name-style="western"><surname>Ivie</surname><given-names>MA</given-names></name></person-group> (<year>2002</year>) <article-title>69. <tp:taxon-name><tp:taxon-name-part taxon-name-part-type="family">Bostrichidae</tp:taxon-name-part></tp:taxon-name> Latreille 1802.</article-title> In: <person-group><name name-style="western"><surname>Arnett</surname><given-names>RHJr (†)</given-names></name><name name-style="western"><surname>Thomas</surname><given-names>MC</given-names></name><name name-style="western"><surname>Skelley</surname><given-names>PE</given-names></name><name name-style="western"><surname>Frank</surname><given-names>JH</given-names></name></person-group> (<role>Eds</role>) <source>American Beetles <tp:taxon-name><tp:taxon-name-part taxon-name-part-type="suborder">Polyphaga</tp:taxon-name-part></tp:taxon-name>: <tp:taxon-name><tp:taxon-name-part taxon-name-part-type="superfamily">Scarabaeoidea</tp:taxon-name-part></tp:taxon-name> through <tp:taxon-name><tp:taxon-name-part taxon-name-part-type="superfamily">Curculionoidea</tp:taxon-name-part></tp:taxon-name></source>. <publisher-name>CRC Press</publisher-name>, <publisher-loc>Boca Raton, London, New York, Washington</publisher-loc><volume>2</volume>: <fpage>233</fpage>–<lpage>244</lpage>.</mixed-citation></ref><ref id="B70"><mixed-citation xmlns:xlink="http://www.w3.org/1999/xlink" xlink:type="simple"><person-group><name name-style="western"><surname>Chetcuti</surname><given-names>D</given-names></name><name name-style="western"><surname>Buhagair</surname><given-names>A</given-names></name><name name-style="western"><surname>Schemnri</surname><given-names>PJ</given-names></name><name name-style="western"><surname>Ventura</surname><given-names>F</given-names></name></person-group> (<year>1992</year>) <source>The climate of the Maltese Islands: a review</source>. <publisher-name>Malta Univesity Press</publisher-name>, <publisher-loc>Msida</publisher-loc>, <size units="page">I–VI + 108 pp</size>.</mixed-citation></ref></ref-list></tp:taxon-treatment>
