# Supplementary material for: The Bostrichidae of the Maltese Islands (Coleoptera)
Source: Zookeys. 2015 Feb 4;(481):69–108. doi: 10.3897/zookeys.481.8294 (PMC4319102; doi:10.3897/zookeys.481.8294)
Supplement: XML Treatment for Sinoxylon unidentatum [file zookeys.481.8294-treatment7.xml]

<!DOCTYPE tp:taxon-treatment
  PUBLIC "-//TaxonX//DTD Taxonomic Treatment Publishing DTD v0 20100105//EN" "tax-treatment-NSO.dtd">
<tp:taxon-treatment xmlns:tp="http://www.plazi.org/taxpub"><tp:treatment-meta><kwd-group><label>Taxon classification</label><kwd><named-content content-type="kingdom">Animalia</named-content></kwd><kwd><named-content content-type="order">Coleoptera</named-content></kwd><kwd><named-content content-type="family">Bostrichidae</named-content></kwd></kwd-group><mixed-citation publication-type="journal"><person-group><name><surname>Nardi</surname><given-names>Gianluca</given-names></name><name><surname>Mifsud</surname><given-names>David</given-names></name></person-group><article-title>The <tp:taxon-name><tp:taxon-name-part taxon-name-part-type="family">Bostrichidae</tp:taxon-name-part></tp:taxon-name> of the Maltese Islands (<tp:taxon-name><tp:taxon-name-part taxon-name-part-type="order">Coleoptera</tp:taxon-name-part></tp:taxon-name>)</article-title><source>Zookeys</source><day>4</day><month>2</month><year>2015</year><volume>2015</volume><issue>481</issue><fpage>69</fpage><lpage>108</lpage><pub-id pub-id-type="doi">10.3897/zookeys.481.8294</pub-id></mixed-citation></tp:treatment-meta><tp:nomenclature><tp:taxon-name>
                            <tp:taxon-name-part taxon-name-part-type="genus">Sinoxylon</tp:taxon-name-part>
                            <tp:taxon-name-part taxon-name-part-type="species">unidentatum</tp:taxon-name-part>
                        </tp:taxon-name><tp:taxon-authority>(Fabricius, 1801)</tp:taxon-authority></tp:nomenclature><tp:treatment-sec sec-type="Material examined"><title>Material examined.</title><p><bold>Malta: Malta:</bold> Marsa, Għammieri, 24.I.2007, DM, taken from wood packaging material originating from India, 1 ex (CMM).</p></tp:treatment-sec><tp:treatment-sec sec-type="Chorotype"><title>Chorotype.</title><p>A cosmopolitan species native to tropical eastern Asia, and widespread in the intertropical regions of the world. In Europe, it was intercepted in France, Germany, Great Britain, Italy, Poland, Russia, Spain and Ukraine, but its establishment was never confirmed. Moreover, the species is not reported from North Africa and the Middle East (except from Yemen) (cf. <xref ref-type="bibr" rid="B311">Vrydagh 1955</xref>, <xref ref-type="bibr" rid="B257">Poggi et al. 1994</xref>, <xref ref-type="bibr" rid="B247">Peck et al. 1998</xref>, <xref ref-type="bibr" rid="B113">Geis 2002</xref>, <xref ref-type="bibr" rid="B271">Ratti 2004</xref>, Maes 2005, Iwata and Nakano 2006, <xref ref-type="bibr" rid="B196">Liu et al. 2006</xref>, <xref ref-type="bibr" rid="B248">Peres Filho et al. 2006</xref>, <xref ref-type="bibr" rid="B322">Westcott et al. 2006</xref>, in all cases as <italic><tp:taxon-name><tp:taxon-name-part taxon-name-part-type="genus">Sinoxylon</tp:taxon-name-part> <tp:taxon-name-part taxon-name-part-type="species">conigerum</tp:taxon-name-part></tp:taxon-name></italic> Gerstäcker 1855, <xref ref-type="bibr" rid="B30">Bahillo de la Puebla et al. 2007</xref>, <xref ref-type="bibr" rid="B48">Borowski 2007</xref>, <xref ref-type="bibr" rid="B51">Borowski and Węgrzynowicz 2007</xref>, <xref ref-type="bibr" rid="B31">Barriga and Cepeda 2009</xref>, as <italic><tp:taxon-name><tp:taxon-name-part taxon-name-part-type="genus">Sinoxylon</tp:taxon-name-part> <tp:taxon-name-part taxon-name-part-type="species">conigerum</tp:taxon-name-part></tp:taxon-name></italic>, <xref ref-type="bibr" rid="B285">Savoldelli and Regalin 2009</xref>, <xref ref-type="bibr" rid="B264">Price et al. 2011</xref>, <xref ref-type="bibr" rid="B57">Brustel and Aberlenc 2014</xref>).</p></tp:treatment-sec><tp:treatment-sec sec-type="Ecology"><title>Ecology.</title><p>In its place of origin, <italic><tp:taxon-name><tp:taxon-name-part taxon-name-part-type="genus">Sinoxylon</tp:taxon-name-part> <tp:taxon-name-part taxon-name-part-type="species">unidentatum</tp:taxon-name-part></tp:taxon-name></italic> develops in the wood of many unrelated plant families mainly: <tp:taxon-name><tp:taxon-name-part taxon-name-part-type="family">Anacardiaceae</tp:taxon-name-part></tp:taxon-name>, <tp:taxon-name><tp:taxon-name-part taxon-name-part-type="family">Combretaceae</tp:taxon-name-part></tp:taxon-name>, <tp:taxon-name><tp:taxon-name-part taxon-name-part-type="family">Dipterocarpaceae</tp:taxon-name-part></tp:taxon-name>, <tp:taxon-name><tp:taxon-name-part taxon-name-part-type="family">Euphorbiaceae</tp:taxon-name-part></tp:taxon-name>, <tp:taxon-name><tp:taxon-name-part taxon-name-part-type="family">Lamiaceae</tp:taxon-name-part></tp:taxon-name>, <tp:taxon-name><tp:taxon-name-part taxon-name-part-type="family">Lauraceae</tp:taxon-name-part></tp:taxon-name>, <tp:taxon-name><tp:taxon-name-part taxon-name-part-type="family">Leguminosae</tp:taxon-name-part></tp:taxon-name>, <tp:taxon-name><tp:taxon-name-part taxon-name-part-type="family">Mimosaceae</tp:taxon-name-part></tp:taxon-name>, <tp:taxon-name><tp:taxon-name-part taxon-name-part-type="family">Myrtaceae</tp:taxon-name-part></tp:taxon-name>, <tp:taxon-name><tp:taxon-name-part taxon-name-part-type="family">Rubiaceae</tp:taxon-name-part></tp:taxon-name>, <tp:taxon-name><tp:taxon-name-part taxon-name-part-type="family">Tiliaceae</tp:taxon-name-part></tp:taxon-name>, <tp:taxon-name><tp:taxon-name-part taxon-name-part-type="family">Ulmaceae</tp:taxon-name-part></tp:taxon-name>, etc. (cf. <xref ref-type="bibr" rid="B257">Poggi et al. 1994</xref>, <xref ref-type="bibr" rid="B248">Peres Filho et al. 2006</xref>, as <italic><tp:taxon-name><tp:taxon-name-part taxon-name-part-type="genus">Sinoxylon</tp:taxon-name-part> <tp:taxon-name-part taxon-name-part-type="species">conigerum</tp:taxon-name-part></tp:taxon-name></italic>, <xref ref-type="bibr" rid="B30">Bahillo de la Puebla et al. 2007</xref>, <xref ref-type="bibr" rid="B285">Savoldelli and Regalin 2009</xref>).</p></tp:treatment-sec><tp:treatment-sec sec-type="Notes"><title>Notes.</title><p>This alien species is a new record for the central Mediterranean area. Due to its polyphagy, it is frequently exported with wooden packing material (cf. <xref ref-type="bibr" rid="B30">Bahillo de la Puebla et al. 2007</xref>). The Maltese climate (<xref ref-type="bibr" rid="B70">Chetcuti et al. 1992</xref>, <xref ref-type="bibr" rid="B290">Schembri 1997</xref>) is unsuitable for its establishment (J. Borowski, pers. comm. 2012), but in an indoor site of northern Italy, this species was able to complete its development and to spread the infestation (<xref ref-type="bibr" rid="B285">Savoldelli and Regalin 2009</xref>).</p><!--PageBreak--></tp:treatment-sec><ref-list><ref id="B311"><mixed-citation xmlns:xlink="http://www.w3.org/1999/xlink" xlink:type="simple"><person-group><name name-style="western"><surname>Vrydagh</surname><given-names>JM</given-names></name></person-group> (<year>1955</year>) <article-title>Contribution à l’étude des <tp:taxon-name><tp:taxon-name-part taxon-name-part-type="family">Bostrychidae</tp:taxon-name-part></tp:taxon-name> (<tp:taxon-name><tp:taxon-name-part taxon-name-part-type="order">Coleoptera</tp:taxon-name-part></tp:taxon-name> Teredilia) 5. – Collection de la « California Academy of Sciences ». Bullettin.</article-title><source>Institut royal des Sciences naturelles de Belgique</source><volume>31</volume>(<issue>53</issue>): <fpage>1</fpage>–<lpage>15</lpage>.</mixed-citation></ref><ref id="B257"><mixed-citation xmlns:xlink="http://www.w3.org/1999/xlink" xlink:type="simple"><person-group><name name-style="western"><surname>Poggi</surname><given-names>R</given-names></name><name name-style="western"><surname>Brussino</surname><given-names>G</given-names></name><name name-style="western"><surname>Scarpelli</surname><given-names>F</given-names></name></person-group> (<year>1994</year>) <article-title>Intercettazione in Piemonte di <italic><tp:taxon-name><tp:taxon-name-part taxon-name-part-type="genus">Sinoxylon</tp:taxon-name-part> <tp:taxon-name-part taxon-name-part-type="species">conigerum</tp:taxon-name-part></tp:taxon-name></italic> Gerstäcker (<tp:taxon-name><tp:taxon-name-part taxon-name-part-type="order">Coleoptera</tp:taxon-name-part></tp:taxon-name>: <tp:taxon-name><tp:taxon-name-part taxon-name-part-type="family">Bostrichidae</tp:taxon-name-part></tp:taxon-name>).</article-title><source>Atti XVII Congresso nazionale italiano di Entomologia</source>, <conf-loc>Udine</conf-loc>, <conf-date>13–18 giugno 1994</conf-date>, <fpage>217</fpage>–<lpage>219</lpage>.</mixed-citation></ref><ref id="B247"><mixed-citation xmlns:xlink="http://www.w3.org/1999/xlink" xlink:type="simple"><person-group><name name-style="western"><surname>Peck</surname><given-names>SB</given-names></name><name name-style="western"><surname>Heraty</surname><given-names>J</given-names></name><name name-style="western"><surname>Landry</surname><given-names>B</given-names></name><name name-style="western"><surname>Sinclair</surname><given-names>BJ</given-names></name></person-group> (<year>1998</year>) <article-title>The introduced insect fauna of an oceanic archipelago: The Galapagos Islands, Ecuador.</article-title><source>American Entomologist</source><volume>44</volume>: <fpage>218</fpage>–<lpage>237</lpage>. doi: <ext-link ext-link-type="doi" xlink:href="10.1093/ae/44.4.218" xlink:type="simple">10.1093/ae/44.4.218</ext-link></mixed-citation></ref><ref id="B113"><mixed-citation xmlns:xlink="http://www.w3.org/1999/xlink" xlink:type="simple"><person-group><name name-style="western"><surname>Geis</surname><given-names>K-U</given-names></name></person-group> (<year>2002</year>) <article-title>Gebietsfremde Splintholz- und Bohrkäfer, nach Mitteleuropa mit Importholz und anderen Gütern eingeschleppt. – Eine Bestandsaufnahme (<tp:taxon-name><tp:taxon-name-part taxon-name-part-type="order">Coleoptera</tp:taxon-name-part></tp:taxon-name>: <tp:taxon-name><tp:taxon-name-part taxon-name-part-type="family">Lyctidae</tp:taxon-name-part></tp:taxon-name>, <tp:taxon-name><tp:taxon-name-part taxon-name-part-type="family">Bostrichidae</tp:taxon-name-part></tp:taxon-name>).</article-title><source>Mitteilungen des Internationalen Entomologischen Vereins, Supplement</source><volume>10</volume>: <fpage>1</fpage>–<lpage>100</lpage>.</mixed-citation></ref><ref id="B271"><mixed-citation xmlns:xlink="http://www.w3.org/1999/xlink" xlink:type="simple"><person-group><name name-style="western"><surname>Ratti</surname><given-names>E</given-names></name></person-group> (<year>2004</year>) <article-title><tp:taxon-name><tp:taxon-name-part taxon-name-part-type="order">Coleoptera</tp:taxon-name-part></tp:taxon-name> <tp:taxon-name><tp:taxon-name-part taxon-name-part-type="family">Lyctidae</tp:taxon-name-part></tp:taxon-name> e <tp:taxon-name><tp:taxon-name-part taxon-name-part-type="family">Bostrichidae</tp:taxon-name-part></tp:taxon-name> intercettati nel porto e negli ambienti urbani di Venezia.</article-title><source>Bollettino del Museo civico di Storia naturale di Venezia</source><volume>55</volume>: <fpage>121</fpage>–<lpage>125</lpage>.</mixed-citation></ref><ref id="B196"><mixed-citation xmlns:xlink="http://www.w3.org/1999/xlink" xlink:type="simple"><person-group><name name-style="western"><surname>Liu</surname><given-names>L-Y</given-names></name><name name-style="western"><surname>Beaver</surname><given-names>RA</given-names></name><name name-style="western"><surname>Yang</surname><given-names>J-T</given-names></name></person-group> (<year>2006</year>) <article-title>The <tp:taxon-name><tp:taxon-name-part taxon-name-part-type="family">Bostrichidae</tp:taxon-name-part></tp:taxon-name> (<tp:taxon-name><tp:taxon-name-part taxon-name-part-type="order">Coleoptera</tp:taxon-name-part></tp:taxon-name>) of Taiwan: a key to species, new records, and a lectotype designation for <italic><tp:taxon-name><tp:taxon-name-part taxon-name-part-type="genus">Sinoxylon</tp:taxon-name-part> <tp:taxon-name-part taxon-name-part-type="species">mangiferae</tp:taxon-name-part></tp:taxon-name></italic> Chujo.</article-title><source>Zootaxa</source><volume>1307</volume>: <fpage>1</fpage>–<lpage>33</lpage>.</mixed-citation></ref><ref id="B248"><mixed-citation xmlns:xlink="http://www.w3.org/1999/xlink" xlink:type="simple"><person-group><name name-style="western"><surname>Peres Filho</surname><given-names>O</given-names></name><name name-style="western"><surname>Teixeira</surname><given-names>ÉP</given-names></name><name name-style="western"><surname>Becerra</surname><given-names>MLM</given-names></name><name name-style="western"><surname>Dorval</surname><given-names>A</given-names></name><name name-style="western"><surname>Berti Filho</surname><given-names>E</given-names></name></person-group> (<year>2006</year>) <article-title>First record of <italic><tp:taxon-name><tp:taxon-name-part taxon-name-part-type="genus">Sinoxylon</tp:taxon-name-part> <tp:taxon-name-part taxon-name-part-type="species">conigerum</tp:taxon-name-part></tp:taxon-name></italic> Gerstäcker (<tp:taxon-name><tp:taxon-name-part taxon-name-part-type="order">Coleoptera</tp:taxon-name-part></tp:taxon-name>: <tp:taxon-name><tp:taxon-name-part taxon-name-part-type="family">Bostrichidae</tp:taxon-name-part></tp:taxon-name>) in Brazil.</article-title><source>Neotropical Entomology</source><volume>35</volume>(<issue>5</issue>): <fpage>712</fpage>–<lpage>713</lpage>. doi: <ext-link ext-link-type="doi" xlink:href="10.1590/S1519-566X2006000500023" xlink:type="simple">10.1590/S1519-566X2006000500023</ext-link></mixed-citation></ref><ref id="B322"><mixed-citation xmlns:xlink="http://www.w3.org/1999/xlink" xlink:type="simple"><person-group><name name-style="western"><surname>Westcott</surname><given-names>RL</given-names></name><name name-style="western"><surname>Labonte</surname><given-names>JR</given-names></name><name name-style="western"><surname>Parsons</surname><given-names>GL</given-names></name><name name-style="western"><surname>Johnson</surname><given-names>PJ</given-names></name></person-group> (<year>2006</year>) <article-title>New records and other notes for Oregon <tp:taxon-name><tp:taxon-name-part taxon-name-part-type="order">Coleoptera</tp:taxon-name-part></tp:taxon-name>.</article-title><source>Zootaxa</source><volume>1142</volume>: <fpage>1</fpage>–<lpage>33</lpage>.</mixed-citation></ref><ref id="B30"><mixed-citation xmlns:xlink="http://www.w3.org/1999/xlink" xlink:type="simple"><person-group><name name-style="western"><surname>Bahillo de la Puebla</surname><given-names>P</given-names></name><name name-style="western"><surname>López-Cólon</surname><given-names>JI</given-names></name><name name-style="western"><surname>Baena</surname><given-names>M</given-names></name></person-group> (<year>2007</year>) <article-title>Los <tp:taxon-name><tp:taxon-name-part taxon-name-part-type="family">Bostrichidae</tp:taxon-name-part></tp:taxon-name> Latreille, 1802 de la fauna de íbero-balear (<tp:taxon-name><tp:taxon-name-part taxon-name-part-type="order">Coleoptera</tp:taxon-name-part></tp:taxon-name>).</article-title><source>Heteropterus Revista de Entomología</source><volume>7</volume>(<issue>2</issue>): <fpage>147</fpage>–<lpage>227</lpage>.</mixed-citation></ref><ref id="B48"><mixed-citation xmlns:xlink="http://www.w3.org/1999/xlink" xlink:type="simple"><person-group><name name-style="western"><surname>Borowski</surname><given-names>J</given-names></name></person-group> (<year>2007</year>) <article-title><tp:taxon-name><tp:taxon-name-part taxon-name-part-type="family">Bostrichidae</tp:taxon-name-part></tp:taxon-name>.</article-title> In: <person-group><name name-style="western"><surname>Löbl</surname><given-names>I</given-names></name><name name-style="western"><surname>Smetana</surname><given-names>A</given-names></name></person-group> (<role>Eds</role>) <source>Catalogue of Palaearctic <tp:taxon-name><tp:taxon-name-part taxon-name-part-type="order">Coleoptera</tp:taxon-name-part></tp:taxon-name>. Volume 4. <tp:taxon-name><tp:taxon-name-part taxon-name-part-type="superfamily">Elateroidea</tp:taxon-name-part></tp:taxon-name> – <tp:taxon-name><tp:taxon-name-part taxon-name-part-type="superfamily">Derodontoidea</tp:taxon-name-part></tp:taxon-name> – <tp:taxon-name><tp:taxon-name-part taxon-name-part-type="superfamily">Bostrichoidea</tp:taxon-name-part></tp:taxon-name> – <tp:taxon-name><tp:taxon-name-part taxon-name-part-type="superfamily">Lymexyloidea</tp:taxon-name-part></tp:taxon-name> – <tp:taxon-name><tp:taxon-name-part taxon-name-part-type="superfamily">Cleroidea</tp:taxon-name-part></tp:taxon-name> – <tp:taxon-name><tp:taxon-name-part taxon-name-part-type="superfamily">Cucujoidea</tp:taxon-name-part></tp:taxon-name></source>. <publisher-name>Apollo Books</publisher-name>, <publisher-loc>Stenstrup</publisher-loc>, <fpage>320</fpage>–<lpage>328</lpage>.</mixed-citation></ref><ref id="B51"><mixed-citation xmlns:xlink="http://www.w3.org/1999/xlink" xlink:type="simple"><person-group><name name-style="western"><surname>Borowski</surname><given-names>J</given-names></name><name name-style="western"><surname>Węgrzynowicz</surname><given-names>P</given-names></name></person-group> (<year>2007</year>) <source>World Catalogue of <tp:taxon-name><tp:taxon-name-part taxon-name-part-type="family">Bostrichidae</tp:taxon-name-part></tp:taxon-name> (<tp:taxon-name><tp:taxon-name-part taxon-name-part-type="order">Coleoptera</tp:taxon-name-part></tp:taxon-name>).</source><publisher-name>Wydawnictwo Mantis</publisher-name>, <publisher-loc>Olsztyn</publisher-loc>, <size units="page">248 pp</size>.</mixed-citation></ref><ref id="B31"><mixed-citation xmlns:xlink="http://www.w3.org/1999/xlink" xlink:type="simple"><person-group><name name-style="western"><surname>Barriga</surname><given-names>JE</given-names></name><name name-style="western"><surname>Cepeda</surname><given-names>DE</given-names></name></person-group> (<year>2009</year>) <article-title><tp:taxon-name><tp:taxon-name-part taxon-name-part-type="family">Bostrichidae</tp:taxon-name-part></tp:taxon-name> (incl. <tp:taxon-name><tp:taxon-name-part taxon-name-part-type="subfamily">Lyctinae</tp:taxon-name-part></tp:taxon-name>).</article-title> In: <person-group><name name-style="western"><surname>Barriga</surname><given-names>JE</given-names></name></person-group> (<role>Ed.</role>) <source><tp:taxon-name><tp:taxon-name-part taxon-name-part-type="order">Coleoptera</tp:taxon-name-part></tp:taxon-name> Neotropical</source>. <ext-link ext-link-type="uri" xlink:href="http://coleoptera-neotropical.org/paginaprincipalhome.html" xlink:type="simple">http://coleoptera-neotropical.org/paginaprincipalhome.html</ext-link> [<date-in-citation content-type="access-date">accessed 21 October 2013</date-in-citation>]</mixed-citation></ref><ref id="B285"><mixed-citation xmlns:xlink="http://www.w3.org/1999/xlink" xlink:type="simple"><person-group><name name-style="western"><surname>Savoldelli</surname><given-names>S</given-names></name><name name-style="western"><surname>Regalin</surname><given-names>R</given-names></name></person-group> (<year>2009</year>) <article-title>Infestation of wood pallets by <italic><tp:taxon-name><tp:taxon-name-part taxon-name-part-type="genus">Sinoxylon</tp:taxon-name-part> <tp:taxon-name-part taxon-name-part-type="species">unidentatum</tp:taxon-name-part></tp:taxon-name></italic> (Fabricius) (<tp:taxon-name><tp:taxon-name-part taxon-name-part-type="order">Coleoptera</tp:taxon-name-part></tp:taxon-name> <tp:taxon-name><tp:taxon-name-part taxon-name-part-type="family">Bostrichidae</tp:taxon-name-part></tp:taxon-name>) in Italy.</article-title><source>Bollettino di Zoologia agraria e di Bachicoltura</source>, <series>Serie II</series>, <volume>41</volume>(<issue>3</issue>): <fpage>235</fpage>–<lpage>238</lpage>.</mixed-citation></ref><ref id="B264"><mixed-citation xmlns:xlink="http://www.w3.org/1999/xlink" xlink:type="simple"><person-group><name name-style="western"><surname>Price</surname><given-names>T</given-names></name><name name-style="western"><surname>Brownell</surname><given-names>KA</given-names></name><name name-style="western"><surname>Raines</surname><given-names>M</given-names></name><name name-style="western"><surname>Smith</surname><given-names>CL</given-names></name><name name-style="western"><surname>Gandhi</surname><given-names>KJK</given-names></name></person-group> (<year>2011</year>) <article-title>Multiple detections of two exotic auger beetles of the genus <italic><tp:taxon-name><tp:taxon-name-part taxon-name-part-type="genus">Sinoxylon</tp:taxon-name-part></tp:taxon-name></italic> (<tp:taxon-name><tp:taxon-name-part taxon-name-part-type="order">Coleoptera</tp:taxon-name-part></tp:taxon-name>: <tp:taxon-name><tp:taxon-name-part taxon-name-part-type="family">Bostrichidae</tp:taxon-name-part></tp:taxon-name>) in Georgia, USA.</article-title><source>Florida Entomologist</source><volume>94</volume>(<issue>2</issue>): <fpage>354</fpage>–<lpage>355</lpage>. doi: <ext-link ext-link-type="doi" xlink:href="10.1653/024.094.0235" xlink:type="simple">10.1653/024.094.0235</ext-link></mixed-citation></ref><ref id="B57"><mixed-citation xmlns:xlink="http://www.w3.org/1999/xlink" xlink:type="simple"><person-group><name name-style="western"><surname>Brustel</surname><given-names>H</given-names></name><name name-style="western"><surname>Aberlenc</surname><given-names>H-P</given-names></name></person-group> (<year>2014</year>) <article-title>Les <tp:taxon-name><tp:taxon-name-part taxon-name-part-type="family">Bostrichidae</tp:taxon-name-part></tp:taxon-name> Latreille, 1802 de la faune de France: espèces autochtones, interceptées, introduites ou susceptibles de l’être (<tp:taxon-name><tp:taxon-name-part taxon-name-part-type="order">Coleoptera</tp:taxon-name-part></tp:taxon-name>).</article-title><source>R.A.R.E.</source><volume>23</volume>(<issue>2</issue>): <fpage>65</fpage>–<lpage>68</lpage>.</mixed-citation></ref><ref id="B70"><mixed-citation xmlns:xlink="http://www.w3.org/1999/xlink" xlink:type="simple"><person-group><name name-style="western"><surname>Chetcuti</surname><given-names>D</given-names></name><name name-style="western"><surname>Buhagair</surname><given-names>A</given-names></name><name name-style="western"><surname>Schemnri</surname><given-names>PJ</given-names></name><name name-style="western"><surname>Ventura</surname><given-names>F</given-names></name></person-group> (<year>1992</year>) <source>The climate of the Maltese Islands: a review</source>. <publisher-name>Malta Univesity Press</publisher-name>, <publisher-loc>Msida</publisher-loc>, <size units="page">I–VI + 108 pp</size>.</mixed-citation></ref><ref id="B290"><mixed-citation xmlns:xlink="http://www.w3.org/1999/xlink" xlink:type="simple"><person-group><name name-style="western"><surname>Schembri</surname><given-names>PJ</given-names></name></person-group> (<year>1997</year>) <article-title>The Maltese Islands: climate, vegetation and landscape.</article-title><source>GeoJournal</source><volume>41</volume>(<issue>2</issue>): <fpage>115</fpage>–<lpage>125</lpage>. doi: <ext-link ext-link-type="doi" xlink:href="10.1023/A:1006828706452" xlink:type="simple">10.1023/A:1006828706452</ext-link></mixed-citation></ref></ref-list></tp:taxon-treatment>
