# Supplementary material for: The Bostrichidae of the Maltese Islands (Coleoptera)
Source: Zookeys. 2015 Feb 4;(481):69–108. doi: 10.3897/zookeys.481.8294 (PMC4319102; doi:10.3897/zookeys.481.8294)
Supplement: XML Treatment for Scobicia chevrieri [file zookeys.481.8294-treatment8.xml]

<!DOCTYPE tp:taxon-treatment
  PUBLIC "-//TaxonX//DTD Taxonomic Treatment Publishing DTD v0 20100105//EN" "tax-treatment-NSO.dtd">
<tp:taxon-treatment xmlns:tp="http://www.plazi.org/taxpub"><tp:treatment-meta><kwd-group><label>Taxon classification</label><kwd><named-content content-type="kingdom">Animalia</named-content></kwd><kwd><named-content content-type="order">Coleoptera</named-content></kwd><kwd><named-content content-type="family">Bostrichidae</named-content></kwd></kwd-group><mixed-citation publication-type="journal"><person-group><name><surname>Nardi</surname><given-names>Gianluca</given-names></name><name><surname>Mifsud</surname><given-names>David</given-names></name></person-group><article-title>The <tp:taxon-name><tp:taxon-name-part taxon-name-part-type="family">Bostrichidae</tp:taxon-name-part></tp:taxon-name> of the Maltese Islands (<tp:taxon-name><tp:taxon-name-part taxon-name-part-type="order">Coleoptera</tp:taxon-name-part></tp:taxon-name>)</article-title><source>Zookeys</source><day>4</day><month>2</month><year>2015</year><volume>2015</volume><issue>481</issue><fpage>69</fpage><lpage>108</lpage><pub-id pub-id-type="doi">10.3897/zookeys.481.8294</pub-id></mixed-citation></tp:treatment-meta><tp:nomenclature><tp:taxon-name>
                            <tp:taxon-name-part taxon-name-part-type="genus">Scobicia</tp:taxon-name-part>
                            <tp:taxon-name-part taxon-name-part-type="species">chevrieri</tp:taxon-name-part>
                        </tp:taxon-name><tp:taxon-authority>(A. Villa &amp; J.B. Villa, 1835)</tp:taxon-authority><tp:nomenclature-citation-list><tp:nomenclature-citation><tp:taxon-name><tp:taxon-name-part taxon-name-part-type="genus">Xyloperta</tp:taxon-name-part> <tp:taxon-name-part taxon-name-part-type="species">pustulata</tp:taxon-name-part></tp:taxon-name><comment> F.: <xref ref-type="bibr" rid="B64">Cameron and Caruana Gatto 1907</xref>: 398.</comment></tp:nomenclature-citation><tp:nomenclature-citation><tp:taxon-name><tp:taxon-name-part taxon-name-part-type="genus">Scobicia</tp:taxon-name-part> <tp:taxon-name-part taxon-name-part-type="species">pustulata</tp:taxon-name-part></tp:taxon-name><comment> Fabr.: <xref ref-type="bibr" rid="B204">Luigioni 1929</xref>: 641.</comment></tp:nomenclature-citation><tp:nomenclature-citation><tp:taxon-name><tp:taxon-name-part taxon-name-part-type="genus">Scobicia</tp:taxon-name-part> <tp:taxon-name-part taxon-name-part-type="species">pustulata</tp:taxon-name-part></tp:taxon-name><comment> (Fabricius, 1801): <xref ref-type="bibr" rid="B226">Nardi 2004b</xref>.</comment></tp:nomenclature-citation><tp:nomenclature-citation><tp:taxon-name><tp:taxon-name-part taxon-name-part-type="genus">Scobicia</tp:taxon-name-part> <tp:taxon-name-part taxon-name-part-type="species">chevrieri</tp:taxon-name-part></tp:taxon-name><comment> (A. Villa &amp; J.B. Villa, 1835): <xref ref-type="bibr" rid="B217">Mifsud et al. 2012</xref>: 9.</comment></tp:nomenclature-citation></tp:nomenclature-citation-list></tp:nomenclature><tp:treatment-sec sec-type="Literature records"><title>Literature records.</title><p><bold>Malta:</bold> [Malta,] “Coll. Gatto” (<xref ref-type="bibr" rid="B64">Cameron and Caruana Gatto 1907</xref>); “Mal.” [= Malta] (<xref ref-type="bibr" rid="B204">Luigioni 1929</xref>); “Malta” (<xref ref-type="bibr" rid="B226">Nardi 2004b</xref>); Buskett, adults emerged between 5–25.X.2011 from dead twigs of <italic><tp:taxon-name><tp:taxon-name-part taxon-name-part-type="genus">Ficus</tp:taxon-name-part> <tp:taxon-name-part taxon-name-part-type="species">carica</tp:taxon-name-part></tp:taxon-name></italic> collected on 8.VII.2011, AF &amp; DM leg., 56 ex (<xref ref-type="bibr" rid="B217">Mifsud et al. 2012</xref>).</p></tp:treatment-sec><tp:treatment-sec sec-type="Material examined"><title>Material examined.</title><p><bold>Gozo:</bold> Marsalforn Valley, 6.VI.1990, DM, 1 ex (CMM). <bold>Malta:</bold> Baħrija, 5.VIII.1992, LC, 1 ex (CMM); Bingemma, 10.IX.2001, DM, attracted to light, 8 ex (CMM); Buskett, 24.VI.2003, DM, attracted to light, mixed woodland <italic><tp:taxon-name><tp:taxon-name-part taxon-name-part-type="genus">Pinus</tp:taxon-name-part></tp:taxon-name></italic>/<italic><tp:taxon-name><tp:taxon-name-part taxon-name-part-type="genus">Cupressus</tp:taxon-name-part></tp:taxon-name></italic>, 5 ex (CMM); Marsa, Għammieri, 24.III.2002, DM, 1 ex (CMM); “Malta, 9/[= IX.]1901”, “Xylopertha”, “pustulata”, “M. Cameron Coll. / B.M. 1936-555”, “5777” [= <italic><tp:taxon-name><tp:taxon-name-part taxon-name-part-type="genus">Xylopertha</tp:taxon-name-part> <tp:taxon-name-part taxon-name-part-type="species">pustulata</tp:taxon-name-part></tp:taxon-name></italic> F. Marsa Scirocco [= Marsaxlokk]/id. EAN [= ?; maybe identified by E. A. Newbery (cf. <xref ref-type="bibr" rid="B64">Cameron and Caruana Gatto 1907</xref>: 383)]], 10 ex (BMNH); Rabat, 14.VI.2002, PS, 1 ex (CMM); 3.VIII.2002, PS, 3 ex (CMM); Rabat, Dwejra, 21.VI.2002, PS, 1 ex (CMM); Rabat, Ta Koronja, 6.VI.2002, PS, 2 ex (CMM); Wied Badu, 3.VII.2002, DM, 5 ex (CMM); Wied tal-Isqof, 16.VII.2002, DM, 1 ex (CMM); 2.VIII.2002, DM, 2 ex (CMM); Zejtun, 10.XI.1989, DM, 1 ex (CMM); 29.IX.1990, DM, development of larvae took place in dead branches of vines, 2 ex (CMM); 27.V.2002, DM, 1 ex (CMM).</p></tp:treatment-sec><tp:treatment-sec sec-type="Other material examined"><title>Other material examined.</title><p><bold>Italy:</bold> Marche region, Ancona prov., Gole di Frasassi, 20.VI.2001, A. B. Biscaccianti leg., ex [larvae from] <italic><tp:taxon-name><tp:taxon-name-part taxon-name-part-type="genus">Corylus</tp:taxon-name-part> <tp:taxon-name-part taxon-name-part-type="species">avellana</tp:taxon-name-part></tp:taxon-name></italic>, 2 ex (CNI); ditto, Pesaro e Urbino prov., Foce Fiume Metauro, area golenale [= Mouth of Metauro River, floodplain area], 2.VI.1999, A. B. Biscaccianti leg., ex larvae from <italic><tp:taxon-name><tp:taxon-name-part taxon-name-part-type="genus">Salix</tp:taxon-name-part></tp:taxon-name></italic> sp., 4 ex (CNBFVR; CNI). Latium region, Rome prov., Tenuta Presidenziale di Castelporziano, Ponte della Focetta, 10.IX.1997, A. B. Di Giulio leg., hygrophilous wood, light trap 15 W, 1 ex (CNI); ditto, ditto, ditto, Villa di Capocotta, 21.VI.2000, P. Maltzeff leg., mixed light trap 160 W, 2 ex (CNI); ditto, Latina prov., Cisterna di Latina, [33T 319824.15 E 4606546.61 N], 29.IX.1987, GN, night, in a garden, at light, 2 ex (CNI); ditto, ditto, ditto, Fraz. Cerciabella, [33T 319479.96 E 4605030.39 N], 17.VIII.1998, GN, in a garden, at light, 20–21 hours, 2 ex (CNI). <bold>Jordan:</bold> Dana Reserve, Acacia Area, 17.IV.1995, D.P.I.T., night catch, 1 ex (MZUR); ditto, El-Barrah, 1150 m, NE slope, 36R YU 517 926, 23.IV.–8.V.1995, D.P.I.T., Mediterranean environment, pt, 1 ex (MZUR); ditto, Irano Turanian Area 1, 18.IV.1995, D.P.I.T., 1 ex (MZUR).</p></tp:treatment-sec><tp:treatment-sec sec-type="Chorotype"><title>Chorotype.</title><p>Mediterranean (northward upto Austria, French Alps, Hungary and Switzerland), with extension westward upto Portugal, and eastward upto Azerbaijan, <!--PageBreak-->Georgia, Iran and southern Russia; this species was intercepted in the USA and Canada, but so far it has not established itself (cf. <xref ref-type="bibr" rid="B107">Fisher 1950</xref>, as <italic><tp:taxon-name><tp:taxon-name-part taxon-name-part-type="genus">Sinoxylon</tp:taxon-name-part> <tp:taxon-name-part taxon-name-part-type="species">chevrieri</tp:taxon-name-part></tp:taxon-name></italic> (Villa) [sic!], <xref ref-type="bibr" rid="B310">Vrydagh 1952</xref>, as <italic><tp:taxon-name><tp:taxon-name-part taxon-name-part-type="genus">Sinoxylon</tp:taxon-name-part> <tp:taxon-name-part taxon-name-part-type="species">Chevrieri</tp:taxon-name-part></tp:taxon-name></italic> (Villa) [sic!], <xref ref-type="bibr" rid="B155">Ivie 2002</xref>, <xref ref-type="bibr" rid="B48">Borowski 2007</xref>, <xref ref-type="bibr" rid="B51">Borowski and Węgrzynowicz 2007</xref>, <xref ref-type="bibr" rid="B213">McCaffrey 2011</xref>, as <italic><tp:taxon-name><tp:taxon-name-part taxon-name-part-type="genus">Sinoxylon</tp:taxon-name-part> <tp:taxon-name-part taxon-name-part-type="species">chevrieri</tp:taxon-name-part></tp:taxon-name></italic> Villa &amp; Villa, 1835 [sic!]). It is known also from Romania (<xref ref-type="bibr" rid="B185">Lesne 1904</xref>, <xref ref-type="bibr" rid="B312">Vrydagh 1956</xref>, in both cases as <italic><tp:taxon-name><tp:taxon-name-part taxon-name-part-type="genus">Sinoxylon</tp:taxon-name-part> <tp:taxon-name-part taxon-name-part-type="species">Chevrieri</tp:taxon-name-part></tp:taxon-name></italic> Villa [sic!], <xref ref-type="bibr" rid="B226">Nardi 2004b</xref>) and Sinai (cf. <xref ref-type="bibr" rid="B11">Alfieri 1976</xref>, as <italic><tp:taxon-name><tp:taxon-name-part taxon-name-part-type="genus">Sinoxylon</tp:taxon-name-part> <tp:taxon-name-part taxon-name-part-type="species">chevrieri</tp:taxon-name-part></tp:taxon-name></italic> Villa [sic!]), but these two regions were overlooked by <xref ref-type="bibr" rid="B48">Borowski (2007)</xref>. The above record from Jordan is the first for this country (cf. <xref ref-type="bibr" rid="B295">Sharaf et al. 1983</xref>, <xref ref-type="bibr" rid="B48">Borowski 2007</xref>).</p></tp:treatment-sec><tp:treatment-sec sec-type="Ecology"><title>Ecology.</title><p>Polyphagous species, with development taking place in death or debilitated branches of several woody plants. The following are plants known to be infested by this species and are present in Malta (cf. <xref ref-type="bibr" rid="B138">Haslam et al. 1977</xref>): <italic><tp:taxon-name><tp:taxon-name-part taxon-name-part-type="genus">Acacia</tp:taxon-name-part></tp:taxon-name></italic> sp., <italic><tp:taxon-name><tp:taxon-name-part taxon-name-part-type="genus">Amygdalus</tp:taxon-name-part> <tp:taxon-name-part taxon-name-part-type="species">communis</tp:taxon-name-part></tp:taxon-name></italic>, <italic><tp:taxon-name><tp:taxon-name-part taxon-name-part-type="genus">Arundo</tp:taxon-name-part></tp:taxon-name></italic> sp., <italic><tp:taxon-name><tp:taxon-name-part taxon-name-part-type="genus">Bambusa</tp:taxon-name-part></tp:taxon-name></italic> sp., <italic><tp:taxon-name><tp:taxon-name-part taxon-name-part-type="genus">Ceratonia</tp:taxon-name-part> <tp:taxon-name-part taxon-name-part-type="species">siliqua</tp:taxon-name-part></tp:taxon-name></italic>, <italic><tp:taxon-name><tp:taxon-name-part taxon-name-part-type="genus">Cercis</tp:taxon-name-part></tp:taxon-name></italic> sp., <italic><tp:taxon-name><tp:taxon-name-part taxon-name-part-type="genus">Citrus</tp:taxon-name-part></tp:taxon-name></italic> sp., <italic><tp:taxon-name><tp:taxon-name-part taxon-name-part-type="genus">Eucalyptus</tp:taxon-name-part></tp:taxon-name></italic> sp., <italic><tp:taxon-name><tp:taxon-name-part taxon-name-part-type="genus">Ficus</tp:taxon-name-part> <tp:taxon-name-part taxon-name-part-type="species">carica</tp:taxon-name-part></tp:taxon-name></italic>, <italic><tp:taxon-name><tp:taxon-name-part taxon-name-part-type="genus">Hibiscus</tp:taxon-name-part> <tp:taxon-name-part taxon-name-part-type="species">sabdariffa</tp:taxon-name-part></tp:taxon-name></italic>, <italic><tp:taxon-name><tp:taxon-name-part taxon-name-part-type="genus">Laurus</tp:taxon-name-part> <tp:taxon-name-part taxon-name-part-type="species">nobilis</tp:taxon-name-part></tp:taxon-name></italic>, <italic><tp:taxon-name><tp:taxon-name-part taxon-name-part-type="genus">Morus</tp:taxon-name-part> <tp:taxon-name-part taxon-name-part-type="species">alba</tp:taxon-name-part></tp:taxon-name></italic>, <italic><tp:taxon-name><tp:taxon-name-part taxon-name-part-type="genus">Olea</tp:taxon-name-part></tp:taxon-name></italic> sp., <italic><tp:taxon-name><tp:taxon-name-part taxon-name-part-type="genus">Pinus</tp:taxon-name-part> <tp:taxon-name-part taxon-name-part-type="species">halepensis</tp:taxon-name-part></tp:taxon-name></italic>, <italic><tp:taxon-name><tp:taxon-name-part taxon-name-part-type="genus">Pistacia</tp:taxon-name-part> <tp:taxon-name-part taxon-name-part-type="species">lentiscus</tp:taxon-name-part></tp:taxon-name></italic>, <italic><tp:taxon-name><tp:taxon-name-part taxon-name-part-type="genus">Pistacia</tp:taxon-name-part> <tp:taxon-name-part taxon-name-part-type="species">vera</tp:taxon-name-part></tp:taxon-name></italic>, <italic><tp:taxon-name><tp:taxon-name-part taxon-name-part-type="genus">Prunus</tp:taxon-name-part> <tp:taxon-name-part taxon-name-part-type="species">avium</tp:taxon-name-part></tp:taxon-name></italic>, <italic><tp:taxon-name><tp:taxon-name-part taxon-name-part-type="genus">Pistacia</tp:taxon-name-part> <tp:taxon-name-part taxon-name-part-type="species">dulcis</tp:taxon-name-part></tp:taxon-name></italic>, <italic><tp:taxon-name><tp:taxon-name-part taxon-name-part-type="genus">Punica</tp:taxon-name-part> <tp:taxon-name-part taxon-name-part-type="species">granatum</tp:taxon-name-part></tp:taxon-name></italic>, <italic><tp:taxon-name><tp:taxon-name-part taxon-name-part-type="genus">Quercus</tp:taxon-name-part></tp:taxon-name></italic> spp., <italic><tp:taxon-name><tp:taxon-name-part taxon-name-part-type="genus">Rhamnus</tp:taxon-name-part> <tp:taxon-name-part taxon-name-part-type="species">alaternus</tp:taxon-name-part></tp:taxon-name></italic>, <italic><tp:taxon-name><tp:taxon-name-part taxon-name-part-type="genus">Ulmus</tp:taxon-name-part></tp:taxon-name></italic> sp. and <italic><tp:taxon-name><tp:taxon-name-part taxon-name-part-type="genus">Vitis</tp:taxon-name-part></tp:taxon-name></italic> spp. (cf. <xref ref-type="bibr" rid="B184">Lesne 1901b</xref>, as <italic><tp:taxon-name><tp:taxon-name-part taxon-name-part-type="genus">Scobicia</tp:taxon-name-part> <tp:taxon-name-part taxon-name-part-type="species">Chevrieri</tp:taxon-name-part></tp:taxon-name></italic> Villa [sic!], <xref ref-type="bibr" rid="B253">Peyerimhoff 1919</xref>, <xref ref-type="bibr" rid="B237">Novak 1952</xref>, both as <italic><tp:taxon-name><tp:taxon-name-part taxon-name-part-type="genus">Scobicia</tp:taxon-name-part> <tp:taxon-name-part taxon-name-part-type="species">Chevrieri</tp:taxon-name-part></tp:taxon-name></italic> (Villa) [sic!], Caillol 1954, <xref ref-type="bibr" rid="B100">Español 1955</xref>, as <italic><tp:taxon-name><tp:taxon-name-part taxon-name-part-type="genus">Scobicia</tp:taxon-name-part> <tp:taxon-name-part taxon-name-part-type="species">chevrieri</tp:taxon-name-part></tp:taxon-name></italic> Vill. [sic!], <xref ref-type="bibr" rid="B63">Bytinski-Salz and Sternlicht 1967</xref>, as <italic><tp:taxon-name><tp:taxon-name-part taxon-name-part-type="genus">Scobicia</tp:taxon-name-part> <tp:taxon-name-part taxon-name-part-type="species">chevrieri</tp:taxon-name-part></tp:taxon-name></italic> Villa [sic!], <xref ref-type="bibr" rid="B79">Compte 1970</xref>, as <italic><tp:taxon-name><tp:taxon-name-part taxon-name-part-type="genus">Scobicia</tp:taxon-name-part> <tp:taxon-name-part taxon-name-part-type="species">chevrieri</tp:taxon-name-part></tp:taxon-name></italic> (Villa [sic!], 1835), <xref ref-type="bibr" rid="B117">Georghiou 1977</xref>, as <italic><tp:taxon-name><tp:taxon-name-part taxon-name-part-type="genus">Scobicia</tp:taxon-name-part> <tp:taxon-name-part taxon-name-part-type="species">chevrieri</tp:taxon-name-part></tp:taxon-name></italic> Villa [sic!], <xref ref-type="bibr" rid="B133">Halperin and Damoiseau 1980</xref>, as <italic><tp:taxon-name><tp:taxon-name-part taxon-name-part-type="genus">Scobicia</tp:taxon-name-part> <tp:taxon-name-part taxon-name-part-type="species">chevrieri</tp:taxon-name-part></tp:taxon-name></italic> (Villa) [sic!], <xref ref-type="bibr" rid="B205">Lundberg et al. 1987</xref>, as <italic><tp:taxon-name><tp:taxon-name-part taxon-name-part-type="genus">Scobicia</tp:taxon-name-part> <tp:taxon-name-part taxon-name-part-type="species">chevrieri</tp:taxon-name-part></tp:taxon-name></italic> Villa [sic!], <xref ref-type="bibr" rid="B228">Nardi and Ratti 1995</xref>, <xref ref-type="bibr" rid="B50">Borowski and Mazur 2001</xref>, <xref ref-type="bibr" rid="B229">Nardi and Zahradník 2004</xref>, <xref ref-type="bibr" rid="B9">Akşit et al. 2005</xref>, as <italic><tp:taxon-name><tp:taxon-name-part taxon-name-part-type="genus">Scobicia</tp:taxon-name-part> <tp:taxon-name-part taxon-name-part-type="species">chevrieri</tp:taxon-name-part></tp:taxon-name></italic> Villa [sic!], <xref ref-type="bibr" rid="B27">Baena and Zuzarte 2013</xref>).</p><p>In central Italy (Marche region), this species (see above) was reared also from wood of <italic><tp:taxon-name><tp:taxon-name-part taxon-name-part-type="genus">Salix</tp:taxon-name-part></tp:taxon-name></italic> sp. and <italic><tp:taxon-name><tp:taxon-name-part taxon-name-part-type="genus">Corylus</tp:taxon-name-part> <tp:taxon-name-part taxon-name-part-type="species">avellana</tp:taxon-name-part></tp:taxon-name></italic>, that represent new host-plant records for this Bostrichid (see above listed literature).</p><p>This species is often collected at light (<xref ref-type="bibr" rid="B15">Angelini 1996a</xref>, <xref ref-type="bibr" rid="B17">1998</xref>, <xref ref-type="bibr" rid="B73">Chikatunov et al. 2006</xref>, <xref ref-type="bibr" rid="B27">Baena and Zuzarte 2013</xref>) and by window flight traps. Using these traps, large number of specimens were collected in forests of <italic><tp:taxon-name><tp:taxon-name-part taxon-name-part-type="genus">Quercus</tp:taxon-name-part> <tp:taxon-name-part taxon-name-part-type="species">calliprinos</tp:taxon-name-part></tp:taxon-name></italic>, <italic><tp:taxon-name><tp:taxon-name-part taxon-name-part-type="genus">Pinus</tp:taxon-name-part> <tp:taxon-name-part taxon-name-part-type="species">halepensis</tp:taxon-name-part></tp:taxon-name></italic> and <italic><tp:taxon-name><tp:taxon-name-part taxon-name-part-type="genus">Pinus</tp:taxon-name-part> <tp:taxon-name-part taxon-name-part-type="species">brutia</tp:taxon-name-part></tp:taxon-name></italic> from northern Israel (<xref ref-type="bibr" rid="B61">Buse et al. 2010</xref>), in <italic><tp:taxon-name><tp:taxon-name-part taxon-name-part-type="genus">Quercus</tp:taxon-name-part> <tp:taxon-name-part taxon-name-part-type="species">suber</tp:taxon-name-part></tp:taxon-name></italic> forests from southern France (<xref ref-type="bibr" rid="B56">Brin et al. 2005</xref>, <xref ref-type="bibr" rid="B55">Brin and Brustel 2006</xref>), in an oak-hornbeam forest (<italic>Querco</italic>-<italic>Carpineto boreoitalicum</italic>) from northern Italy (<xref ref-type="bibr" rid="B229">Nardi and Zahradník 2004</xref>), in <italic><tp:taxon-name><tp:taxon-name-part taxon-name-part-type="genus">Quercus</tp:taxon-name-part> <tp:taxon-name-part taxon-name-part-type="species">ilex</tp:taxon-name-part></tp:taxon-name></italic> forests of Sardinia, in a floodplain remnant of northern Italy (Nardi, unpublished data) and in mixed beechwoods of central Italy (<xref ref-type="bibr" rid="B273">Redolfi De Zan et al. 2014</xref>).</p><p>This species was also recorded from urban areas (<xref ref-type="bibr" rid="B224">Nardi 1997</xref>, <xref ref-type="bibr" rid="B153">Inglebert 2004</xref>).</p></tp:treatment-sec><tp:treatment-sec sec-type="Notes"><title>Notes.</title><p><italic><tp:taxon-name><tp:taxon-name-part taxon-name-part-type="genus">Scobicia</tp:taxon-name-part> <tp:taxon-name-part taxon-name-part-type="species">pustulata</tp:taxon-name-part></tp:taxon-name></italic> (Fabricius, 1801), a closely related Mediterranean species (cf. <xref ref-type="bibr" rid="B48">Borowski 2007</xref>), is here excluded from the Maltese fauna, since the record by <xref ref-type="bibr" rid="B64">Cameron and Caruana Gatto (1907)</xref> should refer to <italic><tp:taxon-name><tp:taxon-name-part taxon-name-part-type="genus">Scobicia</tp:taxon-name-part> <tp:taxon-name-part taxon-name-part-type="species">chevrieri</tp:taxon-name-part></tp:taxon-name></italic> as established by the examination of the above mentioned historical material. This is not a case of misidentification by <xref ref-type="bibr" rid="B64">Cameron and Caruana Gatto (1907)</xref>, since they (<xref ref-type="bibr" rid="B64">Cameron and Caruana Gatto 1907</xref>: 383) based the nomenclature of this species on <xref ref-type="bibr" rid="B141">Heyden et al. (1891</xref>: 467) who listed “<italic><tp:taxon-name><tp:taxon-name-part taxon-name-part-type="genus">Xyloperta</tp:taxon-name-part> <tp:taxon-name-part taxon-name-part-type="species">pustulata</tp:taxon-name-part></tp:taxon-name></italic> F.Kiesw.”, and “<italic><tp:taxon-name><tp:taxon-name-part taxon-name-part-type="genus">Xyloperta</tp:taxon-name-part> <tp:taxon-name-part taxon-name-part-type="species">pustulata</tp:taxon-name-part></tp:taxon-name></italic> Kiesenw. (non F.)” is <italic><tp:taxon-name><tp:taxon-name-part taxon-name-part-type="genus">Scobicia</tp:taxon-name-part> <tp:taxon-name-part taxon-name-part-type="species">chevrieri</tp:taxon-name-part></tp:taxon-name></italic> (<xref ref-type="bibr" rid="B192">Lesne 1938</xref>: 57, as <italic><tp:taxon-name><tp:taxon-name-part taxon-name-part-type="genus">Scobicia</tp:taxon-name-part> <tp:taxon-name-part taxon-name-part-type="species">Chevrieri</tp:taxon-name-part></tp:taxon-name></italic> Villa [sic!], 1835). Only on the basis of this old litterature record, <italic><tp:taxon-name><tp:taxon-name-part taxon-name-part-type="genus">Scobicia</tp:taxon-name-part> <tp:taxon-name-part taxon-name-part-type="species">pustulata</tp:taxon-name-part></tp:taxon-name></italic> was erroneously listed from Malta by the above subsequent authors (<xref ref-type="bibr" rid="B204">Luigioni 1929</xref>, <xref ref-type="bibr" rid="B226">Nardi 2004b</xref>).</p><!--PageBreak--><p><italic><tp:taxon-name><tp:taxon-name-part taxon-name-part-type="genus">Scobicia</tp:taxon-name-part> <tp:taxon-name-part taxon-name-part-type="species">chevrieri</tp:taxon-name-part></tp:taxon-name></italic> is a good colonizer of Mediterranean islands, since it is recorded also from other islands such as Montecristo (Tuscan Archipelago), Pantelleria, Lampedusa (cf. <xref ref-type="bibr" rid="B228">Nardi and Ratti 1995</xref>), Balearic and Columbretes Islands (cf. <xref ref-type="bibr" rid="B184">Lesne 1901b</xref>, as <italic><tp:taxon-name><tp:taxon-name-part taxon-name-part-type="genus">Scobicia</tp:taxon-name-part> <tp:taxon-name-part taxon-name-part-type="species">Chevrieri</tp:taxon-name-part></tp:taxon-name></italic> Villa [sic!], 1835, <xref ref-type="bibr" rid="B100">Español 1955</xref>, <xref ref-type="bibr" rid="B315">Vrydagh 1960b</xref>, as <italic><tp:taxon-name><tp:taxon-name-part taxon-name-part-type="genus">Scobicia</tp:taxon-name-part> <tp:taxon-name-part taxon-name-part-type="species">chevrieri</tp:taxon-name-part></tp:taxon-name></italic> Villa [sic!], 1835, <xref ref-type="bibr" rid="B79">Compte 1970</xref>, <xref ref-type="bibr" rid="B226">Nardi 2004b</xref>).</p></tp:treatment-sec><ref-list><ref id="B64"><mixed-citation xmlns:xlink="http://www.w3.org/1999/xlink" xlink:type="simple"><person-group><name name-style="western"><surname>Cameron</surname><given-names>M</given-names></name><name name-style="western"><surname>Caruana Gatto</surname><given-names>A</given-names></name></person-group> (<year>1907</year>) <article-title>A list of the <tp:taxon-name><tp:taxon-name-part taxon-name-part-type="order">Coleoptera</tp:taxon-name-part></tp:taxon-name> of the Maltese Islands.</article-title><source>Transactions of the Entomological Society of London</source><volume>59</volume>(<issue>3</issue>): <fpage>383</fpage>–<lpage>403</lpage>.</mixed-citation></ref><ref id="B204"><mixed-citation xmlns:xlink="http://www.w3.org/1999/xlink" xlink:type="simple"><person-group><name name-style="western"><surname>Luigioni</surname><given-names>P</given-names></name></person-group> (<year>1929</year>) <article-title>I Coleotteri d’Italia. Catalogo sinonimico-topografico-bibliografico.</article-title><source>Memorie della Pontificia Accademia delle Scienze, I Nuovi Lincei</source> (<volume-series>2</volume-series>) <volume>13</volume>: <size units="page">[4 +] 1–1159 [+ 1]</size>.</mixed-citation></ref><ref id="B226"><mixed-citation xmlns:xlink="http://www.w3.org/1999/xlink" xlink:type="simple"><person-group><name name-style="western"><surname>Nardi</surname><given-names>G</given-names></name></person-group> (<year>2004b</year>) <article-title>Fauna Europaea: <tp:taxon-name><tp:taxon-name-part taxon-name-part-type="family">Bostrichidae</tp:taxon-name-part></tp:taxon-name>.</article-title> In: <person-group><name name-style="western"><surname>Audisio</surname><given-names>P</given-names></name></person-group> (<role>Ed.</role>) <source>Fauna Europaea: <tp:taxon-name><tp:taxon-name-part taxon-name-part-type="order">Coleoptera</tp:taxon-name-part></tp:taxon-name> 2, Beetles. Fauna Europaea version 1.0</source>. <ext-link ext-link-type="uri" xlink:href="http://www.faunaeur.org" xlink:type="simple">http://www.faunaeur.org</ext-link> [<date-in-citation content-type="access-date">accessed 12 July 2014 as version 2.6.2 of 29 August 2013</date-in-citation>]</mixed-citation></ref><ref id="B217"><mixed-citation xmlns:xlink="http://www.w3.org/1999/xlink" xlink:type="simple"><person-group><name name-style="western"><surname>Mifsud</surname><given-names>D</given-names></name><name name-style="western"><surname>Falzon</surname><given-names>A</given-names></name><name name-style="western"><surname>Malumphy</surname><given-names>C</given-names></name><name name-style="western"><surname>De Lillo</surname><given-names>E</given-names></name><name name-style="western"><surname>Porcelli</surname><given-names>F</given-names></name></person-group> (<year>2012</year>) <article-title>On some arthropods associated with <italic><tp:taxon-name><tp:taxon-name-part taxon-name-part-type="genus">Ficus</tp:taxon-name-part></tp:taxon-name></italic> spp. in the Maltese Islands.</article-title><source>Bulletin of the Entomological Society of Malta</source><volume>5</volume>: <fpage>5</fpage>–<lpage>34</lpage>.</mixed-citation></ref><ref id="B107"><mixed-citation xmlns:xlink="http://www.w3.org/1999/xlink" xlink:type="simple"><person-group><name name-style="western"><surname>Fisher</surname><given-names>WS</given-names></name></person-group> (<year>1950</year>) <article-title>A revision of the North American Species of Beetles belonging to the family <tp:taxon-name><tp:taxon-name-part taxon-name-part-type="family">Bostrichidae</tp:taxon-name-part></tp:taxon-name>.</article-title><source>United States Department of Agriculture Miscellaneous Publications</source><volume>698</volume>: <fpage>1</fpage>–<lpage>157</lpage>.</mixed-citation></ref><ref id="B310"><mixed-citation xmlns:xlink="http://www.w3.org/1999/xlink" xlink:type="simple"><person-group><name name-style="western"><surname>Vrydagh</surname><given-names>JM</given-names></name></person-group> (<year>1952</year>) <article-title><tp:taxon-name><tp:taxon-name-part taxon-name-part-type="family">Bostrychidae</tp:taxon-name-part></tp:taxon-name> paléartiques: le genre <italic><tp:taxon-name><tp:taxon-name-part taxon-name-part-type="genus">Scobicia</tp:taxon-name-part></tp:taxon-name></italic> Lesne.</article-title><source>Bulletin et Annales de la Société Entomologique de Belgique</source><volume>88</volume>(<issue>III/IV</issue>): <fpage>58</fpage>–<lpage>59</lpage>.</mixed-citation></ref><ref id="B155"><mixed-citation xmlns:xlink="http://www.w3.org/1999/xlink" xlink:type="simple"><person-group><name name-style="western"><surname>Ivie</surname><given-names>MA</given-names></name></person-group> (<year>2002</year>) <article-title>69. <tp:taxon-name><tp:taxon-name-part taxon-name-part-type="family">Bostrichidae</tp:taxon-name-part></tp:taxon-name> Latreille 1802.</article-title> In: <person-group><name name-style="western"><surname>Arnett</surname><given-names>RHJr (†)</given-names></name><name name-style="western"><surname>Thomas</surname><given-names>MC</given-names></name><name name-style="western"><surname>Skelley</surname><given-names>PE</given-names></name><name name-style="western"><surname>Frank</surname><given-names>JH</given-names></name></person-group> (<role>Eds</role>) <source>American Beetles <tp:taxon-name><tp:taxon-name-part taxon-name-part-type="suborder">Polyphaga</tp:taxon-name-part></tp:taxon-name>: <tp:taxon-name><tp:taxon-name-part taxon-name-part-type="superfamily">Scarabaeoidea</tp:taxon-name-part></tp:taxon-name> through <tp:taxon-name><tp:taxon-name-part taxon-name-part-type="superfamily">Curculionoidea</tp:taxon-name-part></tp:taxon-name></source>. <publisher-name>CRC Press</publisher-name>, <publisher-loc>Boca Raton, London, New York, Washington</publisher-loc><volume>2</volume>: <fpage>233</fpage>–<lpage>244</lpage>.</mixed-citation></ref><ref id="B48"><mixed-citation xmlns:xlink="http://www.w3.org/1999/xlink" xlink:type="simple"><person-group><name name-style="western"><surname>Borowski</surname><given-names>J</given-names></name></person-group> (<year>2007</year>) <article-title><tp:taxon-name><tp:taxon-name-part taxon-name-part-type="family">Bostrichidae</tp:taxon-name-part></tp:taxon-name>.</article-title> In: <person-group><name name-style="western"><surname>Löbl</surname><given-names>I</given-names></name><name name-style="western"><surname>Smetana</surname><given-names>A</given-names></name></person-group> (<role>Eds</role>) <source>Catalogue of Palaearctic <tp:taxon-name><tp:taxon-name-part taxon-name-part-type="order">Coleoptera</tp:taxon-name-part></tp:taxon-name>. Volume 4. <tp:taxon-name><tp:taxon-name-part taxon-name-part-type="superfamily">Elateroidea</tp:taxon-name-part></tp:taxon-name> – <tp:taxon-name><tp:taxon-name-part taxon-name-part-type="superfamily">Derodontoidea</tp:taxon-name-part></tp:taxon-name> – <tp:taxon-name><tp:taxon-name-part taxon-name-part-type="superfamily">Bostrichoidea</tp:taxon-name-part></tp:taxon-name> – <tp:taxon-name><tp:taxon-name-part taxon-name-part-type="superfamily">Lymexyloidea</tp:taxon-name-part></tp:taxon-name> – <tp:taxon-name><tp:taxon-name-part taxon-name-part-type="superfamily">Cleroidea</tp:taxon-name-part></tp:taxon-name> – <tp:taxon-name><tp:taxon-name-part taxon-name-part-type="superfamily">Cucujoidea</tp:taxon-name-part></tp:taxon-name></source>. <publisher-name>Apollo Books</publisher-name>, <publisher-loc>Stenstrup</publisher-loc>, <fpage>320</fpage>–<lpage>328</lpage>.</mixed-citation></ref><ref id="B51"><mixed-citation xmlns:xlink="http://www.w3.org/1999/xlink" xlink:type="simple"><person-group><name name-style="western"><surname>Borowski</surname><given-names>J</given-names></name><name name-style="western"><surname>Węgrzynowicz</surname><given-names>P</given-names></name></person-group> (<year>2007</year>) <source>World Catalogue of <tp:taxon-name><tp:taxon-name-part taxon-name-part-type="family">Bostrichidae</tp:taxon-name-part></tp:taxon-name> (<tp:taxon-name><tp:taxon-name-part taxon-name-part-type="order">Coleoptera</tp:taxon-name-part></tp:taxon-name>).</source><publisher-name>Wydawnictwo Mantis</publisher-name>, <publisher-loc>Olsztyn</publisher-loc>, <size units="page">248 pp</size>.</mixed-citation></ref><ref id="B213"><mixed-citation xmlns:xlink="http://www.w3.org/1999/xlink" xlink:type="simple"><person-group><name name-style="western"><surname>McCaffrey</surname><given-names>S</given-names></name></person-group> (<year>2011</year>) <source>Powderpost beetle (<italic><tp:taxon-name><tp:taxon-name-part taxon-name-part-type="genus">Scobicia</tp:taxon-name-part> <tp:taxon-name-part taxon-name-part-type="species">chevrieri</tp:taxon-name-part></tp:taxon-name></italic>)</source>. <date-in-citation content-type="update-date">Updated on 11/23/2011</date-in-citation>. Available online: PaDIL - <ext-link ext-link-type="uri" xlink:href="http://www.padil.gov.au" xlink:type="simple">http://www.padil.gov.au</ext-link></mixed-citation></ref><ref id="B185"><mixed-citation xmlns:xlink="http://www.w3.org/1999/xlink" xlink:type="simple"><person-group><name name-style="western"><surname>Lesne</surname><given-names>P</given-names></name></person-group> (<year>1904</year>) <article-title>Supplément au Synopsis des Bostrychides Paléartiques.</article-title><source>L’Abeille</source><volume>30</volume> (1900–1906): <fpage>153</fpage>–<lpage>168</lpage> + pls. 1–4.</mixed-citation></ref><ref id="B312"><mixed-citation xmlns:xlink="http://www.w3.org/1999/xlink" xlink:type="simple"><person-group><name name-style="western"><surname>Vrydagh</surname><given-names>JM</given-names></name></person-group> (<year>1956</year>) <article-title>Contribution à l’étude des <tp:taxon-name><tp:taxon-name-part taxon-name-part-type="family">Bostrychidae</tp:taxon-name-part></tp:taxon-name>. 8 – Collection de la « Zoologische Sammlung Bayerischen Staates » à Munich. Bullettin.</article-title><source>Institut royal des Sciences naturelles de Belgique</source><volume>32</volume>(<issue>6</issue>): <fpage>1</fpage>–<lpage>20</lpage>.</mixed-citation></ref><ref id="B11"><mixed-citation xmlns:xlink="http://www.w3.org/1999/xlink" xlink:type="simple"><person-group><name name-style="western"><surname>Alfieri</surname><given-names>A</given-names></name></person-group> (<year>1976</year>) <article-title>The <tp:taxon-name><tp:taxon-name-part taxon-name-part-type="order">Coleoptera</tp:taxon-name-part></tp:taxon-name> of Egypt.</article-title><source>Memoires de la Societe entomologique d’Egypte</source><volume>5</volume>: <size units="page">I–XVI + 1–362</size>.</mixed-citation></ref><ref id="B295"><mixed-citation xmlns:xlink="http://www.w3.org/1999/xlink" xlink:type="simple"><person-group><name name-style="western"><surname>Sharaf</surname><given-names>N</given-names></name><name name-style="western"><surname>Akkawi</surname><given-names>M</given-names></name><name name-style="western"><surname>Nazer</surname><given-names>I</given-names></name></person-group> (<year>1983</year>) <article-title>Preliminary survey of coleopteran fauna of Jordan.</article-title><source>Dirasat</source><volume>10</volume>(<issue>1</issue>): <fpage>57</fpage>–<lpage>65</lpage>.</mixed-citation></ref><ref id="B138"><mixed-citation xmlns:xlink="http://www.w3.org/1999/xlink" xlink:type="simple"><person-group><name name-style="western"><surname>Haslam</surname><given-names>SM</given-names></name><name name-style="western"><surname>Sell</surname><given-names>PD</given-names></name><name name-style="western"><surname>Wolseley</surname><given-names>PA</given-names></name></person-group> (<year>1977</year>) <source>A flora of the Maltese Islands</source>. <publisher-name>Malta University Press</publisher-name>, <publisher-loc>Msida</publisher-loc>, <size units="page">I–XXI + 560 pp</size>.</mixed-citation></ref><ref id="B184"><mixed-citation xmlns:xlink="http://www.w3.org/1999/xlink" xlink:type="simple"><person-group><name name-style="western"><surname>Lesne</surname><given-names>P</given-names></name></person-group> (<year>1901b</year>) <article-title>Synopsis des Bostrychides paléartiques.</article-title><source>L’Abeille</source><volume>30</volume>(<issue>1900–1906</issue>): <fpage>73</fpage>–<lpage>136</lpage>.</mixed-citation></ref><ref id="B253"><mixed-citation xmlns:xlink="http://www.w3.org/1999/xlink" xlink:type="simple"><person-group><name name-style="western"><surname>Peyerimhoff</surname><given-names>P de</given-names></name></person-group> (<year>1919</year>) <article-title>Notes sur la biologie de quelques Coléoptères phytophages du Nord-Africain (troisième série) avec les descriptions de cinq espèces nouvelles et de sept sous-espèces ou variétés.</article-title><source>Annales de la Société Entomologique de France</source><volume>88</volume>: <fpage>169</fpage>–<lpage>258</lpage>.</mixed-citation></ref><ref id="B237"><mixed-citation xmlns:xlink="http://www.w3.org/1999/xlink" xlink:type="simple"><person-group><name name-style="western"><surname>Novak</surname><given-names>P</given-names></name></person-group> (<year>1952</year>) <source>Kornjaši jadranskog primorja. (<tp:taxon-name><tp:taxon-name-part taxon-name-part-type="order">Coleoptera</tp:taxon-name-part></tp:taxon-name>).</source><publisher-name>Jugoslavenska Akademija Znanosti i Umjetnosti</publisher-name>, <publisher-loc>Split</publisher-loc>, <size units="page">524 pp</size>.</mixed-citation></ref><ref id="B100"><mixed-citation xmlns:xlink="http://www.w3.org/1999/xlink" xlink:type="simple"><person-group><name name-style="western"><surname>Español</surname><given-names>F</given-names></name></person-group> (<year>1955</year>) <article-title>Los bostríquidos de Cataluña y Baleares (Col. <tp:taxon-name><tp:taxon-name-part taxon-name-part-type="superfamily">Cucujoidea</tp:taxon-name-part></tp:taxon-name>).</article-title><source>Publicaciones del Instituto de Biología Aplicada</source><volume>21</volume>: <fpage>107</fpage>–<lpage>135</lpage>.</mixed-citation></ref><ref id="B63"><mixed-citation xmlns:xlink="http://www.w3.org/1999/xlink" xlink:type="simple"><person-group><name name-style="western"><surname>Bytinski-Salz</surname><given-names>H</given-names></name><name name-style="western"><surname>Sternlicht</surname><given-names>M</given-names></name></person-group> (<year>1967</year>) <article-title>Insects associated with Oaks (<italic><tp:taxon-name><tp:taxon-name-part taxon-name-part-type="genus">Quercus</tp:taxon-name-part></tp:taxon-name></italic>) in Israel.</article-title><source>Israel Journal of Entomology</source><volume>2</volume>: <fpage>107</fpage>–<lpage>143</lpage>.</mixed-citation></ref><ref id="B79"><mixed-citation xmlns:xlink="http://www.w3.org/1999/xlink" xlink:type="simple"><person-group><name name-style="western"><surname>Compte</surname><given-names>A</given-names></name></person-group> (<year>1970</year>) <article-title>Los coleópteros de las Islas Columbretes.</article-title><source>Eos: Revista española de Entomología</source><volume>45</volume>: <fpage>97</fpage>–<lpage>137</lpage>.</mixed-citation></ref><ref id="B117"><mixed-citation xmlns:xlink="http://www.w3.org/1999/xlink" xlink:type="simple"><person-group><name name-style="western"><surname>Georghiou</surname><given-names>GP</given-names></name></person-group> (<year>1977</year>) <source>The Insects and Mites of Cyprus with emphasis on species of economic importance to agriculture, forestry, man and domestic animals.</source><publisher-name>Kiphissia</publisher-name>, <publisher-loc>Athens</publisher-loc>, <size units="page">347 pp</size>.</mixed-citation></ref><ref id="B133"><mixed-citation xmlns:xlink="http://www.w3.org/1999/xlink" xlink:type="simple"><person-group><name name-style="western"><surname>Halperin</surname><given-names>J</given-names></name><name name-style="western"><surname>Damoiseau</surname><given-names>R</given-names></name></person-group> (<year>1980</year>) <article-title>The bostrychid beetles (<tp:taxon-name><tp:taxon-name-part taxon-name-part-type="order">Coleoptera</tp:taxon-name-part></tp:taxon-name>) of Israel.</article-title><source>Israel Journal of Entomology</source><volume>14</volume>: <fpage>47</fpage>–<lpage>53</lpage>.</mixed-citation></ref><ref id="B205"><mixed-citation xmlns:xlink="http://www.w3.org/1999/xlink" xlink:type="simple"><person-group><name name-style="western"><surname>Lundberg</surname><given-names>S</given-names></name><name name-style="western"><surname>Palm</surname><given-names>T</given-names></name><name name-style="western"><surname>Trottestam</surname><given-names>O</given-names></name></person-group> (<year>1987</year>) <article-title>Skalbaggsstudier på Siciliens nordkust. II. Gräsmark, flodmynningar, havsstrand m m.</article-title><source>Entomologisk Tidskrift</source><volume>108</volume>: <fpage>123</fpage>–<lpage>129</lpage>.</mixed-citation></ref><ref id="B228"><mixed-citation xmlns:xlink="http://www.w3.org/1999/xlink" xlink:type="simple"><person-group><name name-style="western"><surname>Nardi</surname><given-names>G</given-names></name><name name-style="western"><surname>Ratti</surname><given-names>E</given-names></name></person-group> (<year>1995</year>) <article-title><tp:taxon-name><tp:taxon-name-part taxon-name-part-type="order">Coleoptera</tp:taxon-name-part></tp:taxon-name> <tp:taxon-name><tp:taxon-name-part taxon-name-part-type="family">Lyctidae</tp:taxon-name-part></tp:taxon-name>, <tp:taxon-name><tp:taxon-name-part taxon-name-part-type="family">Bostrychidae</tp:taxon-name-part></tp:taxon-name> e <tp:taxon-name><tp:taxon-name-part taxon-name-part-type="family">Anobiidae</tp:taxon-name-part></tp:taxon-name> di Pantelleria e Lampedusa.</article-title> In: <person-group><name name-style="western"><surname>Massa</surname><given-names>B</given-names></name></person-group> (<role>Ed.</role>) <issue-title>Arthropoda di Lampedusa, Linosa e Pantelleria (Canale di Sicilia, Mar Mediterraneo).</issue-title><source>Il Naturalista siciliano</source><volume>19</volume> (<supplement>Supplemento</supplement>): <fpage>477</fpage>–<lpage>492</lpage>.</mixed-citation></ref><ref id="B50"><mixed-citation xmlns:xlink="http://www.w3.org/1999/xlink" xlink:type="simple"><person-group><name name-style="western"><surname>Borowski</surname><given-names>J</given-names></name><name name-style="western"><surname>Mazur</surname><given-names>S</given-names></name></person-group> (<year>2001</year>) <article-title>Contribution to the knowledge of the <tp:taxon-name><tp:taxon-name-part taxon-name-part-type="family">Bostrichidae</tp:taxon-name-part></tp:taxon-name> and associated <tp:taxon-name><tp:taxon-name-part taxon-name-part-type="family">Histeridae</tp:taxon-name-part></tp:taxon-name> of Morocco (<tp:taxon-name><tp:taxon-name-part taxon-name-part-type="class">Insecta</tp:taxon-name-part></tp:taxon-name>, <tp:taxon-name><tp:taxon-name-part taxon-name-part-type="order">Coleoptera</tp:taxon-name-part></tp:taxon-name>).</article-title><source>Il Naturalista valtellinese – Atti Museo civico di Storia naturale di Morbegno</source><volume>12</volume>: <fpage>69</fpage>–<lpage>75</lpage>.</mixed-citation></ref><ref id="B229"><mixed-citation xmlns:xlink="http://www.w3.org/1999/xlink" xlink:type="simple"><person-group><name name-style="western"><surname>Nardi</surname><given-names>G</given-names></name><name name-style="western"><surname>Zahradník</surname><given-names>P</given-names></name></person-group> (<year>2004</year>) <article-title><tp:taxon-name><tp:taxon-name-part taxon-name-part-type="family">Bostrichidae</tp:taxon-name-part></tp:taxon-name> and <tp:taxon-name><tp:taxon-name-part taxon-name-part-type="family">Anobiidae</tp:taxon-name-part></tp:taxon-name> (<tp:taxon-name><tp:taxon-name-part taxon-name-part-type="order">Coleoptera</tp:taxon-name-part></tp:taxon-name>).</article-title> In: <person-group><name name-style="western"><surname>Cerretti</surname><given-names>P</given-names></name><name name-style="western"><surname>Hardersen</surname><given-names>S</given-names></name><name name-style="western"><surname>Mason</surname><given-names>F</given-names></name><name name-style="western"><surname>Nardi</surname><given-names>G</given-names></name><name name-style="western"><surname>Tisato</surname><given-names>M</given-names></name><name name-style="western"><surname>Zapparoli</surname><given-names>M</given-names></name></person-group> (<role>Eds</role>) <source>Invertebrati di una foresta della Pianura Padana, Bosco della Fontana, Secondo contributo. Conservazione Habitat Invertebrati</source>, <volume>3</volume>. <publisher-name>Cierre Grafica Editore</publisher-name>, <publisher-loc>Verona</publisher-loc>, <fpage>125</fpage>–<lpage>139</lpage>.</mixed-citation></ref><ref id="B9"><mixed-citation xmlns:xlink="http://www.w3.org/1999/xlink" xlink:type="simple"><person-group><name name-style="western"><surname>Akşit</surname><given-names>T</given-names></name><name name-style="western"><surname>Çakmak</surname><given-names>U</given-names></name><name name-style="western"><surname>Özsemerci</surname><given-names>F</given-names></name></person-group> (<year>2005</year>) <article-title>Some New Xylophagous Species on Fig. Trees (<italic><tp:taxon-name><tp:taxon-name-part taxon-name-part-type="genus">Ficus</tp:taxon-name-part> <tp:taxon-name-part taxon-name-part-type="species">carica</tp:taxon-name-part></tp:taxon-name></italic> cv. <italic><tp:taxon-name><tp:taxon-name-part taxon-name-part-type="genus">Calymirna</tp:taxon-name-part></tp:taxon-name></italic> L.) in Aydın, Turkey.</article-title><source>Turkish Journal of Zoology</source><volume>29</volume>: <fpage>211</fpage>–<lpage>259</lpage>.</mixed-citation></ref><ref id="B27"><mixed-citation xmlns:xlink="http://www.w3.org/1999/xlink" xlink:type="simple"><person-group><name name-style="western"><surname>Baena</surname><given-names>M</given-names></name><name name-style="western"><surname>Zuzarte</surname><given-names>AJ</given-names></name></person-group> (<year>2013</year>) <article-title>Contribución al estudio de los Bostríquidos de Portugal y actualización del catálogo de la fauna ibérica (<tp:taxon-name><tp:taxon-name-part taxon-name-part-type="order">Coleoptera</tp:taxon-name-part></tp:taxon-name>, <tp:taxon-name><tp:taxon-name-part taxon-name-part-type="family">Bostrichidae</tp:taxon-name-part></tp:taxon-name>).</article-title><source>Zoologica baetica</source><volume>24</volume>: <fpage>25</fpage>–<lpage>51</lpage>.</mixed-citation></ref><ref id="B15"><mixed-citation xmlns:xlink="http://www.w3.org/1999/xlink" xlink:type="simple"><person-group><name name-style="western"><surname>Angelini</surname><given-names>F</given-names></name></person-group> (<year>1996a</year>) <source>Coleotterofauna della riserva naturale WWF Lago di Pignola. Basilicata, Potenza.</source><publisher-name>Alfagrafica Volonnino</publisher-name>, <publisher-loc>Lavello</publisher-loc>, <size units="page">135 pp</size>.</mixed-citation></ref><ref id="B17"><mixed-citation xmlns:xlink="http://www.w3.org/1999/xlink" xlink:type="simple"><person-group><name name-style="western"><surname>Angelini</surname><given-names>F</given-names></name></person-group> (<year>1998</year>) <article-title>Coleotterofauna reperita mediante trappola luminosa in due stazioni umide della Basilicata (Italia meridionale).</article-title><source>Quaderni della Stazione di Ecologia del civico Museo di Storia naturale di Ferrara</source><volume>11</volume>: <fpage>7</fpage>–<lpage>37</lpage>.</mixed-citation></ref><ref id="B73"><mixed-citation xmlns:xlink="http://www.w3.org/1999/xlink" xlink:type="simple"><person-group><name name-style="western"><surname>Chikatunov</surname><given-names>V</given-names></name><name name-style="western"><surname>Kravchenko</surname><given-names>VD</given-names></name><name name-style="western"><surname>Dorchin</surname><given-names>Y</given-names></name><name name-style="western"><surname>Müller</surname><given-names>G</given-names></name></person-group> (<year>2006</year>) <article-title>The xylophagous beetles (<tp:taxon-name><tp:taxon-name-part taxon-name-part-type="family">Buprestidae</tp:taxon-name-part></tp:taxon-name>, <tp:taxon-name><tp:taxon-name-part taxon-name-part-type="family">Lyctidae</tp:taxon-name-part></tp:taxon-name>, <tp:taxon-name><tp:taxon-name-part taxon-name-part-type="family">Bostrichidae</tp:taxon-name-part></tp:taxon-name>, <tp:taxon-name><tp:taxon-name-part taxon-name-part-type="family">Anobiidae</tp:taxon-name-part></tp:taxon-name>, <tp:taxon-name><tp:taxon-name-part taxon-name-part-type="family">Cerambycidae</tp:taxon-name-part></tp:taxon-name>, <tp:taxon-name><tp:taxon-name-part taxon-name-part-type="family">Scolytidae</tp:taxon-name-part></tp:taxon-name>, <tp:taxon-name><tp:taxon-name-part taxon-name-part-type="family">Platypodidae</tp:taxon-name-part></tp:taxon-name>) (<tp:taxon-name><tp:taxon-name-part taxon-name-part-type="order">Coleoptera</tp:taxon-name-part></tp:taxon-name>) collected in the Israeli light trap survey and their association with the major phyto-geographical zones of Israel. Esperiana.</article-title><source>Buchreiche zur Entomologie</source><volume>12</volume>: <fpage>313</fpage>–<lpage>320</lpage>.</mixed-citation></ref><ref id="B61"><mixed-citation xmlns:xlink="http://www.w3.org/1999/xlink" xlink:type="simple"><person-group><name name-style="western"><surname>Buse</surname><given-names>J</given-names></name><name name-style="western"><surname>Levanony</surname><given-names>T</given-names></name><name name-style="western"><surname>Timm</surname><given-names>A</given-names></name><name name-style="western"><surname>Dayan</surname><given-names>T</given-names></name><name name-style="western"><surname>Assmann</surname><given-names>T</given-names></name></person-group> (<year>2010</year>) <article-title>Saproxylic beetle assemblages in the Mediterranean region: Impact of forest management on richness and structure.</article-title><source>Forest Ecology and Management</source><volume>259</volume>: <fpage>1376</fpage>–<lpage>1384</lpage>. doi: <ext-link ext-link-type="doi" xlink:href="10.1016/j.foreco.2010.01.004" xlink:type="simple">10.1016/j.foreco.2010.01.004</ext-link></mixed-citation></ref><ref id="B56"><mixed-citation xmlns:xlink="http://www.w3.org/1999/xlink" xlink:type="simple"><person-group><name name-style="western"><surname>Brin</surname><given-names>A</given-names></name><name name-style="western"><surname>Brustel</surname><given-names>H</given-names></name><name name-style="western"><surname>Valladares</surname><given-names>L</given-names></name></person-group> (<year>2005</year>) <source>Inventaire de coléoptères saproxyliques de la suberaie de Saint-Daumas (Maures, Var).</source><publisher-name>WWF-France</publisher-name>, <publisher-loc>CEEP, Ecole Supérieure d’Agriculture de Purpan (ESAP)</publisher-loc>, <size units="page">27 pp</size>.</mixed-citation></ref><ref id="B55"><mixed-citation xmlns:xlink="http://www.w3.org/1999/xlink" xlink:type="simple"><person-group><name name-style="western"><surname>Brin</surname><given-names>A</given-names></name><name name-style="western"><surname>Brustel</surname><given-names>H</given-names></name></person-group> (<year>2006</year>) <article-title>Réponse des Coléoptères saproxyliques à l’hétérogénéité des subéraies dans le Massif des Maures (France).</article-title><source>Revue d’Ecologié (Terre et Vie)</source><volume>61</volume>: <fpage>327</fpage>–<lpage>342</lpage>.</mixed-citation></ref><ref id="B273"><mixed-citation xmlns:xlink="http://www.w3.org/1999/xlink" xlink:type="simple"><person-group><name name-style="western"><surname>Redolfi De Zan</surname><given-names>L</given-names></name><name name-style="western"><surname>Bellotti</surname><given-names>F</given-names></name><name name-style="western"><surname>D’Amato</surname><given-names>D</given-names></name><name name-style="western"><surname>Carpaneto</surname><given-names>GM</given-names></name></person-group> (<year>2014</year>) <article-title>Saproxylic beetles in three relict beech forests of central Italy: Analysis of environmental parameters and implications for forest management.</article-title><source>Forest Ecology and Management</source><volume>328</volume>: <fpage>229</fpage>–<lpage>244</lpage>. doi: <ext-link ext-link-type="doi" xlink:href="10.1016/j.foreco.2014.05.040" xlink:type="simple">10.1016/j.foreco.2014.05.040</ext-link></mixed-citation></ref><ref id="B224"><mixed-citation xmlns:xlink="http://www.w3.org/1999/xlink" xlink:type="simple"><person-group><name name-style="western"><surname>Nardi</surname><given-names>G</given-names></name></person-group> (<year>1997</year>) <article-title><tp:taxon-name><tp:taxon-name-part taxon-name-part-type="order">Coleoptera</tp:taxon-name-part></tp:taxon-name> <tp:taxon-name><tp:taxon-name-part taxon-name-part-type="family">Dermestidae</tp:taxon-name-part></tp:taxon-name>, <tp:taxon-name><tp:taxon-name-part taxon-name-part-type="family">Lyctidae</tp:taxon-name-part></tp:taxon-name>, <tp:taxon-name><tp:taxon-name-part taxon-name-part-type="family">Bostrichidae</tp:taxon-name-part></tp:taxon-name>, <tp:taxon-name><tp:taxon-name-part taxon-name-part-type="family">Ptinidae</tp:taxon-name-part></tp:taxon-name>.</article-title> In: <person-group><name name-style="western"><surname>Zapparoli</surname><given-names>M</given-names></name></person-group> (<role>Ed.</role>) <issue-title>Gli Insetti di Roma.</issue-title><source>Comune di Roma, Dipartimento X Area Risorsa Suolo e Tutela Ambientale, Quaderni dell’Ambiente</source><volume>6</volume>: <fpage>177</fpage>–<lpage>179</lpage>.</mixed-citation></ref><ref id="B153"><mixed-citation xmlns:xlink="http://www.w3.org/1999/xlink" xlink:type="simple"><person-group><name name-style="western"><surname>Inglebert</surname><given-names>H</given-names></name></person-group> (<year>2004</year>) <article-title>1<sup>er</sup> Supplément au Catalogue des Coléoptères de Paris Intra-Muros.</article-title><source>L’Entomologiste</source><volume>60</volume>(<issue>5</issue>): <fpage>213</fpage>–<lpage>228</lpage>.</mixed-citation></ref><ref id="B141"><mixed-citation xmlns:xlink="http://www.w3.org/1999/xlink" xlink:type="simple"><person-group><name name-style="western"><surname>Heyden</surname><given-names>(von) L</given-names></name><name name-style="western"><surname>Reitter</surname><given-names>E</given-names></name><name name-style="western"><surname>Weise</surname><given-names>J</given-names></name></person-group> (<role>Eds</role>) (<year>1891</year>) <source>Catalogus Coleopterorum Europae, Caucasi et Armeniae Rossicae.</source><publisher-loc>Berlin, Mödling, Paris</publisher-loc>, <size units="page">420 pp</size>.</mixed-citation></ref><ref id="B192"><mixed-citation xmlns:xlink="http://www.w3.org/1999/xlink" xlink:type="simple"><person-group><name name-style="western"><surname>Lesne</surname><given-names>P</given-names></name></person-group> (<year>1938</year>) <source>Coleopterorum Catalogus, 10 pars 161 <tp:taxon-name><tp:taxon-name-part taxon-name-part-type="family">Bostrychidae</tp:taxon-name-part></tp:taxon-name>. Auspicis et auxilio W. Junk, ed. S.</source><publisher-name>Schenkling</publisher-name>, <publisher-loc>s‘Gravenhage</publisher-loc>, <size units="page">84 pp</size>.</mixed-citation></ref><ref id="B315"><mixed-citation xmlns:xlink="http://www.w3.org/1999/xlink" xlink:type="simple"><person-group><name name-style="western"><surname>Vrydagh</surname><given-names>JM</given-names></name></person-group> (<year>1960b</year>) <article-title>Contribution à l’etude des <tp:taxon-name><tp:taxon-name-part taxon-name-part-type="family">Bostrychidae</tp:taxon-name-part></tp:taxon-name>. 23. – Collection de la Section Zoologique du Musée Naturelle Hongrois à Budapest.</article-title><source>Bullettin. Institut royal des Sciences naturelles de Belgique</source><volume>36</volume>(<issue>39</issue>): <fpage>1</fpage>–<lpage>32</lpage>.</mixed-citation></ref></ref-list></tp:taxon-treatment>
