# Supplementary material for: The Bostrichidae of the Maltese Islands (Coleoptera)
Source: Zookeys. 2015 Feb 4;(481):69–108. doi: 10.3897/zookeys.481.8294 (PMC4319102; doi:10.3897/zookeys.481.8294)
Supplement: XML Treatment for Xyloperthella picea [file zookeys.481.8294-treatment9.xml]

<!DOCTYPE tp:taxon-treatment
  PUBLIC "-//TaxonX//DTD Taxonomic Treatment Publishing DTD v0 20100105//EN" "tax-treatment-NSO.dtd">
<tp:taxon-treatment xmlns:tp="http://www.plazi.org/taxpub"><tp:treatment-meta><kwd-group><label>Taxon classification</label><kwd><named-content content-type="kingdom">Animalia</named-content></kwd><kwd><named-content content-type="order">Coleoptera</named-content></kwd><kwd><named-content content-type="family">Bostrichidae</named-content></kwd></kwd-group><mixed-citation publication-type="journal"><person-group><name><surname>Nardi</surname><given-names>Gianluca</given-names></name><name><surname>Mifsud</surname><given-names>David</given-names></name></person-group><article-title>The <tp:taxon-name><tp:taxon-name-part taxon-name-part-type="family">Bostrichidae</tp:taxon-name-part></tp:taxon-name> of the Maltese Islands (<tp:taxon-name><tp:taxon-name-part taxon-name-part-type="order">Coleoptera</tp:taxon-name-part></tp:taxon-name>)</article-title><source>Zookeys</source><day>4</day><month>2</month><year>2015</year><volume>2015</volume><issue>481</issue><fpage>69</fpage><lpage>108</lpage><pub-id pub-id-type="doi">10.3897/zookeys.481.8294</pub-id></mixed-citation></tp:treatment-meta><tp:nomenclature><tp:taxon-name>
                            <tp:taxon-name-part taxon-name-part-type="genus">Xyloperthella</tp:taxon-name-part>
                            <tp:taxon-name-part taxon-name-part-type="species">picea</tp:taxon-name-part>
                        </tp:taxon-name><tp:taxon-authority>(A.G. Olivier, 1790)</tp:taxon-authority></tp:nomenclature><tp:treatment-sec sec-type="Material examined"><title>Material examined.</title><p><bold>Malta:</bold> Qormi, Ħal-Farrug, 5.V.2003, DM [under bark of <italic><tp:taxon-name><tp:taxon-name-part taxon-name-part-type="genus">Ceratonia</tp:taxon-name-part> <tp:taxon-name-part taxon-name-part-type="species">siliqua</tp:taxon-name-part></tp:taxon-name></italic> in an agricultural environment], 1 ♀ (CMM); Rabat, 4.VI.1989, PS, attracted to light [on the roof of private residence], 1 ex (CMM); 18.VI.1992, PS, [attracted to light, in an agricultural environment], 2 ex (CMM); 4.VI.1999, PS, attracted to light [in an agricultural environment], 1 ♂, (CMM); 28.VI.2001, PS, [attracted to light, in an agricultural environment], 1 ♀ (CMM); 21.VI.2002, PS, [ditto], 2 ♂♂ (CNI); 23.VI.2002, PS, [ditto], 2 ♀♀ (CMM; CNI); 1.VII.2002, PS, [ditto], 1 ♂ 1 ♀ (CMM); 3.VI.2003, PS, [ditto] 1 ♀ (CNI); Rabat, Ta Koronja, 21.VI.2002, PS, [attracted to light], 1 ♀ (CMM).</p></tp:treatment-sec><tp:treatment-sec sec-type="Other material examined"><title>Other material examined.</title><p><bold>Italy:</bold> Apulia region, Lecce prov., S. Cataldo, Ris. [= Riserva = Reserve] WWF Le Cesine, 11–21.VI.1995, F. Angelini, 2 ex (MCSVA). Sardinia region, Sassari prov., Berehidda, 15.VII.1985, M. Daccordi leg., 1 ex (MCSV). Sicily region, Siracusa prov., Noto, Oasi di Vendicari, Cala Mosche, 10 m, <named-content xmlns:xlink="http://www.w3.org/1999/xlink" content-type="dwc:verbatimCoordinates" xlink:type="simple">N°36 49,066’ E15°5,834’</named-content>, 3.VII.2011, D. Birtele &amp; P. Birtele leg., 1 ♀ (CCI).</p></tp:treatment-sec><tp:treatment-sec sec-type="Chorotype"><title>Chorotype.</title><p>Afrotropical-Mediterranean species which was also intercepted in Germany, Great Britain and The Netherlands (cf. <xref ref-type="bibr" rid="B189">Lesne 1924</xref>, <xref ref-type="bibr" rid="B192">1938</xref>, in both cases as <italic><tp:taxon-name><tp:taxon-name-part taxon-name-part-type="genus">Xylopertha</tp:taxon-name-part> <tp:taxon-name-part taxon-name-part-type="species">picea</tp:taxon-name-part></tp:taxon-name></italic>, <xref ref-type="bibr" rid="B7">Aitken 1975</xref>, <xref ref-type="bibr" rid="B9">Akşit et al. 2005</xref>, <xref ref-type="bibr" rid="B48">Borowski 2007</xref>, in both cases as <italic><tp:taxon-name><tp:taxon-name-part taxon-name-part-type="genus">Xyloperthella</tp:taxon-name-part> <tp:taxon-name-part taxon-name-part-type="species">picea</tp:taxon-name-part> <tp:taxon-name-part taxon-name-part-type="subspecies">picea</tp:taxon-name-part></tp:taxon-name></italic>, <xref ref-type="bibr" rid="B30">Bahillo de la Puebla et al. 2007</xref>, <xref ref-type="bibr" rid="B51">Borowski and Węgrzynowicz 2007</xref>, <xref ref-type="bibr" rid="B27">Baena and Zuzarte 2013</xref>). According to several authors (cf. <xref ref-type="bibr" rid="B183">Lesne 1901a</xref>, <xref ref-type="bibr" rid="B189">1924</xref>, <xref ref-type="bibr" rid="B192">1938</xref>, <xref ref-type="bibr" rid="B128">Gridelli 1939</xref>, <xref ref-type="bibr" rid="B129">1940</xref>, <xref ref-type="bibr" rid="B42">Blackwelder 1945</xref>, <xref ref-type="bibr" rid="B88">Da Costa Lima 1953</xref>, in all cases as <italic><tp:taxon-name><tp:taxon-name-part taxon-name-part-type="genus">Xylopertha</tp:taxon-name-part> <tp:taxon-name-part taxon-name-part-type="species">picea</tp:taxon-name-part></tp:taxon-name></italic>, <xref ref-type="bibr" rid="B313">Vrydagh 1958</xref>, <xref ref-type="bibr" rid="B314">1960a</xref>, <xref ref-type="bibr" rid="B315">1960b</xref>, <xref ref-type="bibr" rid="B316">1961</xref>, <xref ref-type="bibr" rid="B317">1962</xref>, <xref ref-type="bibr" rid="B113">Geis 2002</xref>, <xref ref-type="bibr" rid="B155">Ivie 2002</xref>, <xref ref-type="bibr" rid="B48">Borowski 2007</xref>, <xref ref-type="bibr" rid="B249">Peres Filho et al. 2007</xref>, <xref ref-type="bibr" rid="B31">Barriga and Cepeda 2009</xref>, <xref ref-type="bibr" rid="B27">Baena and Zuzarte 2013</xref>), it became established in parts of the Neotropical region (Argentina, Brazil, Colombia, French Guyana, Jamaica, Paraguay, Perù) since a long time but its presence in this region was recently reported as doubtful (<xref ref-type="bibr" rid="B51">Borowski and Węgrzynowicz 2007</xref>).</p></tp:treatment-sec><tp:treatment-sec sec-type="Notes"><title>Notes.</title><p>First record for Malta and the Apulia region; the species is not known from neighbouring Sicilian Islands (Tab. <xref ref-type="table" rid="T1">1</xref>) but is widespread in Africa. Whether this species is autochthonous or has been introduced into Malta might be therefore open to debate. It is known from Tunisia and from all other mainland countries of North Africa (<xref ref-type="bibr" rid="B184">Lesne 1901b</xref>, <xref ref-type="bibr" rid="B236">Normand 1936</xref>, in both cases as <!--PageBreak--><italic><tp:taxon-name><tp:taxon-name-part taxon-name-part-type="genus">Xylopertha</tp:taxon-name-part> <tp:taxon-name-part taxon-name-part-type="species">picea</tp:taxon-name-part></tp:taxon-name></italic>, <xref ref-type="bibr" rid="B312">Vrydagh 1956</xref>, <xref ref-type="bibr" rid="B48">Borowski 2007</xref>), while from southern Europe it is recorded only from Portugal (cf. <xref ref-type="bibr" rid="B294">Serrano 1981</xref>, as <italic><tp:taxon-name><tp:taxon-name-part taxon-name-part-type="genus">Xylopertha</tp:taxon-name-part> <tp:taxon-name-part taxon-name-part-type="species">picea</tp:taxon-name-part></tp:taxon-name></italic>, <xref ref-type="bibr" rid="B27">Baena and Zuzarte 2013</xref>), Greece (Samos Island) (<xref ref-type="bibr" rid="B317">Vrydagh 1962</xref>, <xref ref-type="bibr" rid="B226">Nardi 2004b</xref>, as <italic><tp:taxon-name><tp:taxon-name-part taxon-name-part-type="genus">Xyloperthella</tp:taxon-name-part> <tp:taxon-name-part taxon-name-part-type="species">picea</tp:taxon-name-part> <tp:taxon-name-part taxon-name-part-type="subspecies">picea</tp:taxon-name-part></tp:taxon-name></italic>), southern mainland Italy (Basilicata region), Sardinia, Sicily, Spain and the Balearic Islands (cf. <xref ref-type="bibr" rid="B183">Lesne 1901a</xref>, <xref ref-type="bibr" rid="B184">1901b</xref>, <xref ref-type="bibr" rid="B186">1905</xref>, <xref ref-type="bibr" rid="B323">Winkler 1927</xref>, <xref ref-type="bibr" rid="B204">Luigioni 1929</xref>, <xref ref-type="bibr" rid="B260">Porta 1929</xref>, in all cases as <italic><tp:taxon-name><tp:taxon-name-part taxon-name-part-type="genus">Xylopertha</tp:taxon-name-part> <tp:taxon-name-part taxon-name-part-type="species">picea</tp:taxon-name-part></tp:taxon-name></italic>, <xref ref-type="bibr" rid="B77">Cobos 1950</xref>, as <italic><tp:taxon-name><tp:taxon-name-part taxon-name-part-type="genus">Xyloperthe</tp:taxon-name-part></tp:taxon-name></italic> [sic!] <italic><tp:taxon-name><tp:taxon-name-part taxon-name-part-type="species">picea</tp:taxon-name-part></tp:taxon-name></italic>, <xref ref-type="bibr" rid="B100">Español 1955</xref>, <xref ref-type="bibr" rid="B104">1974</xref>, <xref ref-type="bibr" rid="B18">Angelini and Montemurro 1986</xref>, <xref ref-type="bibr" rid="B24">Audisio et al. 1995</xref>, <xref ref-type="bibr" rid="B299">Sparacio 1997</xref>, <xref ref-type="bibr" rid="B17">Angelini 1998</xref>, <xref ref-type="bibr" rid="B226">Nardi 2004b</xref>, <xref ref-type="bibr" rid="B30">Bahillo de la Puebla et al. 2007</xref>, <xref ref-type="bibr" rid="B48">Borowski 2007</xref>).</p><p>According to some authors (cf. <xref ref-type="bibr" rid="B189">Lesne 1924</xref>, <xref ref-type="bibr" rid="B100">Español 1955</xref>), the Mediterranean populations may belong to a distinct subspecies, <italic><tp:taxon-name><tp:taxon-name-part taxon-name-part-type="genus">Xyloperthella</tp:taxon-name-part> <tp:taxon-name-part taxon-name-part-type="species">picea</tp:taxon-name-part> <tp:taxon-name-part taxon-name-part-type="subspecies">heydeni</tp:taxon-name-part></tp:taxon-name></italic> (Schilsky, 1899), nevertheless the species is currently monotypic since this subspecies and also <italic><tp:taxon-name><tp:taxon-name-part taxon-name-part-type="genus">Xyloperthella</tp:taxon-name-part> <tp:taxon-name-part taxon-name-part-type="species">picea</tp:taxon-name-part> <tp:taxon-name-part taxon-name-part-type="subspecies">plumbeipennis</tp:taxon-name-part></tp:taxon-name></italic> Lesne, 1924 from Gabon and Democratic Republic of Congo (<xref ref-type="bibr" rid="B189">Lesne 1924</xref>), were recently listed as a synonym of <italic><tp:taxon-name><tp:taxon-name-part taxon-name-part-type="genus">Xyloperthella</tp:taxon-name-part> <tp:taxon-name-part taxon-name-part-type="species">picea</tp:taxon-name-part></tp:taxon-name></italic> (<xref ref-type="bibr" rid="B51">Borowski and Węgrzynowicz 2007</xref>). The species was described from Cape Verde Islands (<xref ref-type="bibr" rid="B238">Olivier 1790</xref>, as <italic><tp:taxon-name><tp:taxon-name-part taxon-name-part-type="genus">Bostrichus</tp:taxon-name-part> <tp:taxon-name-part taxon-name-part-type="species">piceus</tp:taxon-name-part></tp:taxon-name></italic>) and not from Senegal as indicated by some authors (<xref ref-type="bibr" rid="B200">López-Colón 2000</xref>, <xref ref-type="bibr" rid="B201">López-Colón et al. 2001</xref>, <xref ref-type="bibr" rid="B30">Bahillo de la Puebla et al. 2007</xref>); in this African archipelago it is probably autochthonous (<xref ref-type="bibr" rid="B241">Oromí et al. 2005</xref>).</p></tp:treatment-sec><tp:treatment-sec><!--Section generated to contain objects referenced in tp:taxon-treatment.--><table-wrap id="T1" position="float" orientation="portrait"><label>Table 1.</label><caption><p><tp:taxon-name><tp:taxon-name-part taxon-name-part-type="family">Bostrichidae</tp:taxon-name-part></tp:taxon-name> recorded from Maltese Archipelago and neigbouring islands with respective chorotype codes. Abbreviations: A = <xref ref-type="bibr" rid="B7">Aitken 1975</xref>; AFM = Afrotropical-Mediterranean; C = <xref ref-type="bibr" rid="B64">Cameron and Caruana Gatto 1907</xref>; CEM = Centralasiatic-European-Mediterranean; COS = Cosmopolitan; D = <xref ref-type="bibr" rid="B92">Denux and Zagatti 2010</xref>; EUR = European; F = Falzon et al. 2012; G = <xref ref-type="bibr" rid="B126">Goggi 2004</xref>; H = <xref ref-type="bibr" rid="B149">Hyde and Daubney 1960</xref>; L = <xref ref-type="bibr" rid="B204">Luigioni 1929</xref>; LAMP. = Lampedusa; LINO. = Linosa; MED = Mediterranean; Na = <xref ref-type="bibr" rid="B225">Nardi 2004a</xref>; Nb = <xref ref-type="bibr" rid="B226">Nardi 2004b</xref>; NR = <xref ref-type="bibr" rid="B228">Nardi and Ratti 1995</xref>; PANTEL. = Pantelleria; SEU = S-European; TEM = Turanic-European-Mediterranean; TUM = Turanic-Mediterranean; WME = W-Mediterranean; ZGG = Chorotype; ! = this paper; () = misinterpretation.</p></caption><table rules="all"><tbody><tr><th rowspan="1" colspan="1">Species</th><th rowspan="1" colspan="1">PANTEL.</th><th rowspan="1" colspan="1">LINO.</th><th rowspan="1" colspan="1">GOZO</th><th rowspan="1" colspan="1">MALTA</th><th rowspan="1" colspan="1">LAMP.</th><th rowspan="1" colspan="1">ZGG</th></tr><tr><td rowspan="1" colspan="1"><italic><tp:taxon-name><tp:taxon-name-part taxon-name-part-type="genus">Lyctus</tp:taxon-name-part> <tp:taxon-name-part taxon-name-part-type="species">brunneus</tp:taxon-name-part></tp:taxon-name></italic></td><td rowspan="1" colspan="1"/><td rowspan="1" colspan="1"/><td rowspan="1" colspan="1"/><td rowspan="1" colspan="1">C L Na D !</td><td rowspan="1" colspan="1"/><td rowspan="1" colspan="1">COS</td></tr><tr><td rowspan="1" colspan="1"><italic><tp:taxon-name><tp:taxon-name-part taxon-name-part-type="genus">Trogoxylon</tp:taxon-name-part> <tp:taxon-name-part taxon-name-part-type="species">impressum</tp:taxon-name-part></tp:taxon-name></italic></td><td rowspan="1" colspan="1">NR</td><td rowspan="1" colspan="1"/><td rowspan="1" colspan="1"/><td rowspan="1" colspan="1">!</td><td rowspan="1" colspan="1"/><td rowspan="1" colspan="1">TEM</td></tr><tr><td rowspan="1" colspan="1"><italic><tp:taxon-name><tp:taxon-name-part taxon-name-part-type="genus">Rhyzopertha</tp:taxon-name-part> <tp:taxon-name-part taxon-name-part-type="species">dominica</tp:taxon-name-part></tp:taxon-name></italic></td><td rowspan="1" colspan="1"/><td rowspan="1" colspan="1"/><td rowspan="1" colspan="1"/><td rowspan="1" colspan="1">H D !</td><td rowspan="1" colspan="1"/><td rowspan="1" colspan="1">COS</td></tr><tr><td rowspan="1" colspan="1"><italic><tp:taxon-name><tp:taxon-name-part taxon-name-part-type="genus">Amphicerus</tp:taxon-name-part> <tp:taxon-name-part taxon-name-part-type="species">bimaculatus</tp:taxon-name-part></tp:taxon-name></italic></td><td rowspan="1" colspan="1"/><td rowspan="1" colspan="1"/><td rowspan="1" colspan="1"/><td rowspan="1" colspan="1">!</td><td rowspan="1" colspan="1"/><td rowspan="1" colspan="1">TUM</td></tr><tr><td rowspan="1" colspan="1"><italic><tp:taxon-name><tp:taxon-name-part taxon-name-part-type="genus">Bostrichus</tp:taxon-name-part> <tp:taxon-name-part taxon-name-part-type="species">capucinus</tp:taxon-name-part></tp:taxon-name></italic></td><td rowspan="1" colspan="1">NR</td><td rowspan="1" colspan="1"/><td rowspan="1" colspan="1"/><td rowspan="1" colspan="1">A Nb</td><td rowspan="1" colspan="1"/><td rowspan="1" colspan="1">CEM</td></tr><tr><td rowspan="1" colspan="1"><italic><tp:taxon-name><tp:taxon-name-part taxon-name-part-type="genus">Heterobostrychus</tp:taxon-name-part> <tp:taxon-name-part taxon-name-part-type="species">aequalis</tp:taxon-name-part></tp:taxon-name></italic></td><td rowspan="1" colspan="1"/><td rowspan="1" colspan="1"/><td rowspan="1" colspan="1"/><td rowspan="1" colspan="1">!</td><td rowspan="1" colspan="1"/><td rowspan="1" colspan="1">COS</td></tr><tr><td rowspan="1" colspan="1"><italic><tp:taxon-name><tp:taxon-name-part taxon-name-part-type="genus">Scobicia</tp:taxon-name-part> <tp:taxon-name-part taxon-name-part-type="species">chevrieri</tp:taxon-name-part></tp:taxon-name></italic></td><td rowspan="1" colspan="1">NR</td><td rowspan="1" colspan="1"/><td rowspan="1" colspan="1">!</td><td rowspan="1" colspan="1">(C L Nb) F !</td><td rowspan="1" colspan="1">NR</td><td rowspan="1" colspan="1">MED</td></tr><tr><td rowspan="1" colspan="1"><italic><tp:taxon-name><tp:taxon-name-part taxon-name-part-type="genus">Sinoxylon</tp:taxon-name-part> <tp:taxon-name-part taxon-name-part-type="species">sexdentatum</tp:taxon-name-part></tp:taxon-name></italic></td><td rowspan="1" colspan="1">NR</td><td rowspan="1" colspan="1"/><td rowspan="1" colspan="1"/><td rowspan="1" colspan="1"/><td rowspan="1" colspan="1"/><td rowspan="1" colspan="1">MED</td></tr><tr><td rowspan="1" colspan="1"><italic><tp:taxon-name><tp:taxon-name-part taxon-name-part-type="genus">Sinoxylon</tp:taxon-name-part> <tp:taxon-name-part taxon-name-part-type="species">unidentatum</tp:taxon-name-part></tp:taxon-name></italic></td><td rowspan="1" colspan="1"/><td rowspan="1" colspan="1"/><td rowspan="1" colspan="1"/><td rowspan="1" colspan="1">!</td><td rowspan="1" colspan="1"/><td rowspan="1" colspan="1">COS</td></tr><tr><td rowspan="1" colspan="1"><italic><tp:taxon-name><tp:taxon-name-part taxon-name-part-type="genus">Xylopertha</tp:taxon-name-part> <tp:taxon-name-part taxon-name-part-type="species">praeusta</tp:taxon-name-part></tp:taxon-name></italic></td><td rowspan="1" colspan="1"/><td rowspan="1" colspan="1">G</td><td rowspan="1" colspan="1"/><td rowspan="1" colspan="1"/><td rowspan="1" colspan="1"/><td rowspan="1" colspan="1">WME</td></tr><tr><td rowspan="1" colspan="1"><italic><tp:taxon-name><tp:taxon-name-part taxon-name-part-type="genus">Xyloperthella</tp:taxon-name-part> <tp:taxon-name-part taxon-name-part-type="species">picea</tp:taxon-name-part></tp:taxon-name></italic></td><td rowspan="1" colspan="1"/><td rowspan="1" colspan="1"/><td rowspan="1" colspan="1"/><td rowspan="1" colspan="1">!</td><td rowspan="1" colspan="1"/><td rowspan="1" colspan="1">AFM</td></tr><tr><td rowspan="1" colspan="1"><italic><tp:taxon-name><tp:taxon-name-part taxon-name-part-type="genus">Apate</tp:taxon-name-part> <tp:taxon-name-part taxon-name-part-type="species">monachus</tp:taxon-name-part></tp:taxon-name></italic></td><td rowspan="1" colspan="1"/><td rowspan="1" colspan="1"/><td rowspan="1" colspan="1"/><td rowspan="1" colspan="1">!</td><td rowspan="1" colspan="1"/><td rowspan="1" colspan="1">AFM</td></tr><tr><td rowspan="1" colspan="1">Total/isLANDS</td><td rowspan="1" colspan="1">4</td><td rowspan="1" colspan="1">1</td><td rowspan="1" colspan="1">1</td><td rowspan="1" colspan="1">10</td><td rowspan="1" colspan="1">1</td><td rowspan="1" colspan="1"/></tr></tbody></table></table-wrap></tp:treatment-sec><ref-list><ref id="B189"><mixed-citation xmlns:xlink="http://www.w3.org/1999/xlink" xlink:type="simple"><person-group><name name-style="western"><surname>Lesne</surname><given-names>P</given-names></name></person-group> (<year>1924</year>) <source>Encyclopédie entomologique, 3. Les Coléoptères Bostrychides de l’Afrique tropicale française</source>. <publisher-name>Presses universitaires de France &amp; P. Lechevalier</publisher-name>, <publisher-loc>Paris</publisher-loc>, <size units="page">301 pp</size>.</mixed-citation></ref><ref id="B192"><mixed-citation xmlns:xlink="http://www.w3.org/1999/xlink" xlink:type="simple"><person-group><name name-style="western"><surname>Lesne</surname><given-names>P</given-names></name></person-group> (<year>1938</year>) <source>Coleopterorum Catalogus, 10 pars 161 <tp:taxon-name><tp:taxon-name-part taxon-name-part-type="family">Bostrychidae</tp:taxon-name-part></tp:taxon-name>. Auspicis et auxilio W. Junk, ed. S.</source><publisher-name>Schenkling</publisher-name>, <publisher-loc>s‘Gravenhage</publisher-loc>, <size units="page">84 pp</size>.</mixed-citation></ref><ref id="B7"><mixed-citation xmlns:xlink="http://www.w3.org/1999/xlink" xlink:type="simple"><person-group><name name-style="western"><surname>Aitken</surname><given-names>AD</given-names></name></person-group> (<year>1975</year>) <article-title>Insect Travellers, 1, <tp:taxon-name><tp:taxon-name-part taxon-name-part-type="order">Coleoptera</tp:taxon-name-part></tp:taxon-name>.</article-title><source>Technical Bullettin Ministry of Agriculture Fisheries and Food</source>, <publisher-name>HMSO</publisher-name>, <publisher-loc>London</publisher-loc>, <volume>31</volume>, <size units="page">I–XVI + 1–191</size>.</mixed-citation></ref><ref id="B9"><mixed-citation xmlns:xlink="http://www.w3.org/1999/xlink" xlink:type="simple"><person-group><name name-style="western"><surname>Akşit</surname><given-names>T</given-names></name><name name-style="western"><surname>Çakmak</surname><given-names>U</given-names></name><name name-style="western"><surname>Özsemerci</surname><given-names>F</given-names></name></person-group> (<year>2005</year>) <article-title>Some New Xylophagous Species on Fig. Trees (<italic><tp:taxon-name><tp:taxon-name-part taxon-name-part-type="genus">Ficus</tp:taxon-name-part> <tp:taxon-name-part taxon-name-part-type="species">carica</tp:taxon-name-part></tp:taxon-name></italic> cv. <italic><tp:taxon-name><tp:taxon-name-part taxon-name-part-type="genus">Calymirna</tp:taxon-name-part></tp:taxon-name></italic> L.) in Aydın, Turkey.</article-title><source>Turkish Journal of Zoology</source><volume>29</volume>: <fpage>211</fpage>–<lpage>259</lpage>.</mixed-citation></ref><ref id="B48"><mixed-citation xmlns:xlink="http://www.w3.org/1999/xlink" xlink:type="simple"><person-group><name name-style="western"><surname>Borowski</surname><given-names>J</given-names></name></person-group> (<year>2007</year>) <article-title><tp:taxon-name><tp:taxon-name-part taxon-name-part-type="family">Bostrichidae</tp:taxon-name-part></tp:taxon-name>.</article-title> In: <person-group><name name-style="western"><surname>Löbl</surname><given-names>I</given-names></name><name name-style="western"><surname>Smetana</surname><given-names>A</given-names></name></person-group> (<role>Eds</role>) <source>Catalogue of Palaearctic <tp:taxon-name><tp:taxon-name-part taxon-name-part-type="order">Coleoptera</tp:taxon-name-part></tp:taxon-name>. Volume 4. <tp:taxon-name><tp:taxon-name-part taxon-name-part-type="superfamily">Elateroidea</tp:taxon-name-part></tp:taxon-name> – <tp:taxon-name><tp:taxon-name-part taxon-name-part-type="superfamily">Derodontoidea</tp:taxon-name-part></tp:taxon-name> – <tp:taxon-name><tp:taxon-name-part taxon-name-part-type="superfamily">Bostrichoidea</tp:taxon-name-part></tp:taxon-name> – <tp:taxon-name><tp:taxon-name-part taxon-name-part-type="superfamily">Lymexyloidea</tp:taxon-name-part></tp:taxon-name> – <tp:taxon-name><tp:taxon-name-part taxon-name-part-type="superfamily">Cleroidea</tp:taxon-name-part></tp:taxon-name> – <tp:taxon-name><tp:taxon-name-part taxon-name-part-type="superfamily">Cucujoidea</tp:taxon-name-part></tp:taxon-name></source>. <publisher-name>Apollo Books</publisher-name>, <publisher-loc>Stenstrup</publisher-loc>, <fpage>320</fpage>–<lpage>328</lpage>.</mixed-citation></ref><ref id="B30"><mixed-citation xmlns:xlink="http://www.w3.org/1999/xlink" xlink:type="simple"><person-group><name name-style="western"><surname>Bahillo de la Puebla</surname><given-names>P</given-names></name><name name-style="western"><surname>López-Cólon</surname><given-names>JI</given-names></name><name name-style="western"><surname>Baena</surname><given-names>M</given-names></name></person-group> (<year>2007</year>) <article-title>Los <tp:taxon-name><tp:taxon-name-part taxon-name-part-type="family">Bostrichidae</tp:taxon-name-part></tp:taxon-name> Latreille, 1802 de la fauna de íbero-balear (<tp:taxon-name><tp:taxon-name-part taxon-name-part-type="order">Coleoptera</tp:taxon-name-part></tp:taxon-name>).</article-title><source>Heteropterus Revista de Entomología</source><volume>7</volume>(<issue>2</issue>): <fpage>147</fpage>–<lpage>227</lpage>.</mixed-citation></ref><ref id="B51"><mixed-citation xmlns:xlink="http://www.w3.org/1999/xlink" xlink:type="simple"><person-group><name name-style="western"><surname>Borowski</surname><given-names>J</given-names></name><name name-style="western"><surname>Węgrzynowicz</surname><given-names>P</given-names></name></person-group> (<year>2007</year>) <source>World Catalogue of <tp:taxon-name><tp:taxon-name-part taxon-name-part-type="family">Bostrichidae</tp:taxon-name-part></tp:taxon-name> (<tp:taxon-name><tp:taxon-name-part taxon-name-part-type="order">Coleoptera</tp:taxon-name-part></tp:taxon-name>).</source><publisher-name>Wydawnictwo Mantis</publisher-name>, <publisher-loc>Olsztyn</publisher-loc>, <size units="page">248 pp</size>.</mixed-citation></ref><ref id="B27"><mixed-citation xmlns:xlink="http://www.w3.org/1999/xlink" xlink:type="simple"><person-group><name name-style="western"><surname>Baena</surname><given-names>M</given-names></name><name name-style="western"><surname>Zuzarte</surname><given-names>AJ</given-names></name></person-group> (<year>2013</year>) <article-title>Contribución al estudio de los Bostríquidos de Portugal y actualización del catálogo de la fauna ibérica (<tp:taxon-name><tp:taxon-name-part taxon-name-part-type="order">Coleoptera</tp:taxon-name-part></tp:taxon-name>, <tp:taxon-name><tp:taxon-name-part taxon-name-part-type="family">Bostrichidae</tp:taxon-name-part></tp:taxon-name>).</article-title><source>Zoologica baetica</source><volume>24</volume>: <fpage>25</fpage>–<lpage>51</lpage>.</mixed-citation></ref><ref id="B183"><mixed-citation xmlns:xlink="http://www.w3.org/1999/xlink" xlink:type="simple"><person-group><name name-style="western"><surname>Lesne</surname><given-names>P</given-names></name></person-group> (<year>1901a</year>) <article-title>Révision des Coléoptères de la famille des bostrychides. 4<sup>e</sup> Mémoire. <tp:taxon-name><tp:taxon-name-part taxon-name-part-type="subfamily">Bostrychinae</tp:taxon-name-part></tp:taxon-name> sens. strict. – II. Les <italic><tp:taxon-name><tp:taxon-name-part taxon-name-part-type="genus">Xylopertha</tp:taxon-name-part></tp:taxon-name></italic>.</article-title><source>Annales de la Société Entomologique de France</source><volume>69</volume>(<issue>1900</issue>): <fpage>473</fpage>–<lpage>639</lpage>.</mixed-citation></ref><ref id="B128"><mixed-citation xmlns:xlink="http://www.w3.org/1999/xlink" xlink:type="simple"><person-group><name name-style="western"><surname>Gridelli</surname><given-names>E</given-names></name></person-group> (<year>1939</year>) <article-title><tp:taxon-name><tp:taxon-name-part taxon-name-part-type="order">Coleoptera</tp:taxon-name-part></tp:taxon-name> <tp:taxon-name><tp:taxon-name-part taxon-name-part-type="family">Staphylinidae</tp:taxon-name-part></tp:taxon-name>, Diversicornia, Heteromera, <tp:taxon-name><tp:taxon-name-part taxon-name-part-type="superfamily">Lamellicornia</tp:taxon-name-part></tp:taxon-name>, <tp:taxon-name><tp:taxon-name-part taxon-name-part-type="family">Chrysomelidae</tp:taxon-name-part></tp:taxon-name> (Partim).</article-title><source>Missione Biologica nel Paese dei Borana</source>. <volume>Volume secondo Raccolte Zoologiche Parte prima</volume>. <publisher-name>Reale Accademia d’Italia, Centro Studi per l’Africa Orientale Italiana</publisher-name>, <publisher-loc>Roma</publisher-loc><volume>4</volume>: <fpage>311</fpage>–<lpage>615</lpage> + pls. VIII–XVI.</mixed-citation></ref><ref id="B129"><mixed-citation xmlns:xlink="http://www.w3.org/1999/xlink" xlink:type="simple"><person-group><name name-style="western"><surname>Gridelli</surname><given-names>E</given-names></name></person-group> (<year>1940</year>) <article-title>Coleotteri dell’Africa Orientale Italiana. 11° Contributo. Materiali per lo studio della fauna eritrea raccolti nel 1901–03 dal Dott. Alfredo Andreini.</article-title><source>Memorie della Società Entomologica Italiana</source><volume>18</volume>(<issue>2</issue>) (1939): <fpage>219</fpage>–<lpage>258</lpage>.</mixed-citation></ref><ref id="B42"><mixed-citation xmlns:xlink="http://www.w3.org/1999/xlink" xlink:type="simple"><person-group><name name-style="western"><surname>Blackwelder</surname><given-names>RE</given-names></name></person-group> (<year>1945</year>) <article-title>Checklist of the coleopterous insects of Mexico, Central America, the West Indies, and South America. Part 3.</article-title><source>United States National Museum Bullettin</source><volume>185</volume>: I–IV + <fpage>341</fpage>–<lpage>550</lpage>.</mixed-citation></ref><ref id="B88"><mixed-citation xmlns:xlink="http://www.w3.org/1999/xlink" xlink:type="simple"><person-group><name name-style="western"><surname>Da Costa Lima</surname><given-names>AM</given-names></name></person-group> (<year>1953</year>) <source>Insetos do Brasil. 8.° Tomo. Coleópteros</source>. <issue>2.a parte</issue>. <publisher-name>Escola Nacional de Agronomia</publisher-name>, <series>Série Didática 10</series>, <fpage>1</fpage>–<lpage>323</lpage>.</mixed-citation></ref><ref id="B313"><mixed-citation xmlns:xlink="http://www.w3.org/1999/xlink" xlink:type="simple"><person-group><name name-style="western"><surname>Vrydagh</surname><given-names>JM</given-names></name></person-group> (<year>1958</year>) <article-title>Contribution à l’etude des <tp:taxon-name><tp:taxon-name-part taxon-name-part-type="family">Bostrychidae</tp:taxon-name-part></tp:taxon-name>. 16. – Collection du Musée G. Frey a Tutzing.</article-title><source>Entomologische Arbeiten aus dem Museum G. Frey Tutzing bei München</source><volume>9</volume>: <fpage>1068</fpage>–<lpage>1077</lpage>.</mixed-citation></ref><ref id="B314"><mixed-citation xmlns:xlink="http://www.w3.org/1999/xlink" xlink:type="simple"><person-group><name name-style="western"><surname>Vrydagh</surname><given-names>JM</given-names></name></person-group> (<year>1960a</year>) <article-title>Contribution à l’etude des <tp:taxon-name><tp:taxon-name-part taxon-name-part-type="family">Bostrychidae</tp:taxon-name-part></tp:taxon-name>. 21. – Deuxième collection de l’Academie californienne des Sciences. Bullettin.</article-title><source>Institut royal des Sciences naturelles de Belgique</source><volume>36</volume>(<issue>14</issue>): <fpage>1</fpage>–<lpage>20</lpage>.</mixed-citation></ref><ref id="B315"><mixed-citation xmlns:xlink="http://www.w3.org/1999/xlink" xlink:type="simple"><person-group><name name-style="western"><surname>Vrydagh</surname><given-names>JM</given-names></name></person-group> (<year>1960b</year>) <article-title>Contribution à l’etude des <tp:taxon-name><tp:taxon-name-part taxon-name-part-type="family">Bostrychidae</tp:taxon-name-part></tp:taxon-name>. 23. – Collection de la Section Zoologique du Musée Naturelle Hongrois à Budapest.</article-title><source>Bullettin. Institut royal des Sciences naturelles de Belgique</source><volume>36</volume>(<issue>39</issue>): <fpage>1</fpage>–<lpage>32</lpage>.</mixed-citation></ref><ref id="B316"><mixed-citation xmlns:xlink="http://www.w3.org/1999/xlink" xlink:type="simple"><person-group><name name-style="western"><surname>Vrydagh</surname><given-names>JM</given-names></name></person-group> (<year>1961</year>) <article-title>Contribution à l’étude des <tp:taxon-name><tp:taxon-name-part taxon-name-part-type="family">Bostrychidae</tp:taxon-name-part></tp:taxon-name>. 27. – Collection du Musée d’Histoire naturelle Senckenberg à Francfort-sur-Main.</article-title><source>Bullettin. Institut royal des Sciences naturelles de Belgique</source><volume>37</volume>(<issue>4</issue>): <fpage>1</fpage>–<lpage>23</lpage>.</mixed-citation></ref><ref id="B317"><mixed-citation xmlns:xlink="http://www.w3.org/1999/xlink" xlink:type="simple"><person-group><name name-style="western"><surname>Vrydagh</surname><given-names>JM</given-names></name></person-group> (<year>1962</year>) <article-title>(†) Contribution à l’etude des <tp:taxon-name><tp:taxon-name-part taxon-name-part-type="family">Bostrychidae</tp:taxon-name-part></tp:taxon-name> (<tp:taxon-name><tp:taxon-name-part taxon-name-part-type="order">Coleoptera</tp:taxon-name-part></tp:taxon-name>). 31. Troisième collection du Musee zoologique de l’Université Humbold à Berlin.</article-title><source>Bullettin. Institut royal des Sciences naturelles de Belgique</source><volume>38</volume>(<issue>4</issue>): <fpage>1</fpage>–<lpage>47</lpage>.</mixed-citation></ref><ref id="B113"><mixed-citation xmlns:xlink="http://www.w3.org/1999/xlink" xlink:type="simple"><person-group><name name-style="western"><surname>Geis</surname><given-names>K-U</given-names></name></person-group> (<year>2002</year>) <article-title>Gebietsfremde Splintholz- und Bohrkäfer, nach Mitteleuropa mit Importholz und anderen Gütern eingeschleppt. – Eine Bestandsaufnahme (<tp:taxon-name><tp:taxon-name-part taxon-name-part-type="order">Coleoptera</tp:taxon-name-part></tp:taxon-name>: <tp:taxon-name><tp:taxon-name-part taxon-name-part-type="family">Lyctidae</tp:taxon-name-part></tp:taxon-name>, <tp:taxon-name><tp:taxon-name-part taxon-name-part-type="family">Bostrichidae</tp:taxon-name-part></tp:taxon-name>).</article-title><source>Mitteilungen des Internationalen Entomologischen Vereins, Supplement</source><volume>10</volume>: <fpage>1</fpage>–<lpage>100</lpage>.</mixed-citation></ref><ref id="B155"><mixed-citation xmlns:xlink="http://www.w3.org/1999/xlink" xlink:type="simple"><person-group><name name-style="western"><surname>Ivie</surname><given-names>MA</given-names></name></person-group> (<year>2002</year>) <article-title>69. <tp:taxon-name><tp:taxon-name-part taxon-name-part-type="family">Bostrichidae</tp:taxon-name-part></tp:taxon-name> Latreille 1802.</article-title> In: <person-group><name name-style="western"><surname>Arnett</surname><given-names>RHJr (†)</given-names></name><name name-style="western"><surname>Thomas</surname><given-names>MC</given-names></name><name name-style="western"><surname>Skelley</surname><given-names>PE</given-names></name><name name-style="western"><surname>Frank</surname><given-names>JH</given-names></name></person-group> (<role>Eds</role>) <source>American Beetles <tp:taxon-name><tp:taxon-name-part taxon-name-part-type="suborder">Polyphaga</tp:taxon-name-part></tp:taxon-name>: <tp:taxon-name><tp:taxon-name-part taxon-name-part-type="superfamily">Scarabaeoidea</tp:taxon-name-part></tp:taxon-name> through <tp:taxon-name><tp:taxon-name-part taxon-name-part-type="superfamily">Curculionoidea</tp:taxon-name-part></tp:taxon-name></source>. <publisher-name>CRC Press</publisher-name>, <publisher-loc>Boca Raton, London, New York, Washington</publisher-loc><volume>2</volume>: <fpage>233</fpage>–<lpage>244</lpage>.</mixed-citation></ref><ref id="B249"><mixed-citation xmlns:xlink="http://www.w3.org/1999/xlink" xlink:type="simple"><person-group><name name-style="western"><surname>Peres Filho</surname><given-names>O</given-names></name><name name-style="western"><surname>Dorval</surname><given-names>A</given-names></name><name name-style="western"><surname>Miranda de Souza Noquelli</surname><given-names>MJ</given-names></name></person-group> (<year>2007</year>) <article-title>Coleópteros em plantio de <italic><tp:taxon-name><tp:taxon-name-part taxon-name-part-type="genus">Eucalyptus</tp:taxon-name-part> <tp:taxon-name-part taxon-name-part-type="species">camaldulensis</tp:taxon-name-part></tp:taxon-name></italic> no estado de Mato Grosso.</article-title><source>Floresta e Ambiente</source><volume>14</volume>(<issue>1</issue>): <fpage>45</fpage>–<lpage>51</lpage>.</mixed-citation></ref><ref id="B31"><mixed-citation xmlns:xlink="http://www.w3.org/1999/xlink" xlink:type="simple"><person-group><name name-style="western"><surname>Barriga</surname><given-names>JE</given-names></name><name name-style="western"><surname>Cepeda</surname><given-names>DE</given-names></name></person-group> (<year>2009</year>) <article-title><tp:taxon-name><tp:taxon-name-part taxon-name-part-type="family">Bostrichidae</tp:taxon-name-part></tp:taxon-name> (incl. <tp:taxon-name><tp:taxon-name-part taxon-name-part-type="subfamily">Lyctinae</tp:taxon-name-part></tp:taxon-name>).</article-title> In: <person-group><name name-style="western"><surname>Barriga</surname><given-names>JE</given-names></name></person-group> (<role>Ed.</role>) <source><tp:taxon-name><tp:taxon-name-part taxon-name-part-type="order">Coleoptera</tp:taxon-name-part></tp:taxon-name> Neotropical</source>. <ext-link ext-link-type="uri" xlink:href="http://coleoptera-neotropical.org/paginaprincipalhome.html" xlink:type="simple">http://coleoptera-neotropical.org/paginaprincipalhome.html</ext-link> [<date-in-citation content-type="access-date">accessed 21 October 2013</date-in-citation>]</mixed-citation></ref><ref id="B64"><mixed-citation xmlns:xlink="http://www.w3.org/1999/xlink" xlink:type="simple"><person-group><name name-style="western"><surname>Cameron</surname><given-names>M</given-names></name><name name-style="western"><surname>Caruana Gatto</surname><given-names>A</given-names></name></person-group> (<year>1907</year>) <article-title>A list of the <tp:taxon-name><tp:taxon-name-part taxon-name-part-type="order">Coleoptera</tp:taxon-name-part></tp:taxon-name> of the Maltese Islands.</article-title><source>Transactions of the Entomological Society of London</source><volume>59</volume>(<issue>3</issue>): <fpage>383</fpage>–<lpage>403</lpage>.</mixed-citation></ref><ref id="B92"><mixed-citation xmlns:xlink="http://www.w3.org/1999/xlink" xlink:type="simple"><person-group><name name-style="western"><surname>Denux</surname><given-names>O</given-names></name><name name-style="western"><surname>Zagatti</surname><given-names>P</given-names></name></person-group> (<year>2010</year>) <article-title><tp:taxon-name><tp:taxon-name-part taxon-name-part-type="order">Coleoptera</tp:taxon-name-part></tp:taxon-name> families other than <tp:taxon-name><tp:taxon-name-part taxon-name-part-type="family">Cerambycidae</tp:taxon-name-part></tp:taxon-name>, <tp:taxon-name><tp:taxon-name-part taxon-name-part-type="family">Curculionidae</tp:taxon-name-part></tp:taxon-name> sensu lato, <tp:taxon-name><tp:taxon-name-part taxon-name-part-type="family">Chrysomelidae</tp:taxon-name-part></tp:taxon-name> sensu lato and <tp:taxon-name><tp:taxon-name-part taxon-name-part-type="family">Coccinelidae</tp:taxon-name-part></tp:taxon-name>. Chapter 8.5.</article-title> In: <person-group><name name-style="western"><surname>Roques</surname><given-names>A</given-names></name><name name-style="western"><surname>Kenis</surname><given-names>M</given-names></name><name name-style="western"><surname>Lees</surname><given-names>D</given-names></name><name name-style="western"><surname>Lopez-Vaamonde</surname><given-names>C</given-names></name><name name-style="western"><surname>Rabitsch</surname><given-names>W</given-names></name><name name-style="western"><surname>Rasplus</surname><given-names>J-Y</given-names></name><name name-style="western"><surname>Roy</surname><given-names>DB</given-names></name></person-group> (<role>Eds</role>) <issue-title>Alien terrestrial arthropods of Europe.</issue-title><source>BioRisk</source><volume>4</volume>(<issue>1</issue>): <fpage>315</fpage>–<lpage>406</lpage>.</mixed-citation></ref><ref id="B126"><mixed-citation xmlns:xlink="http://www.w3.org/1999/xlink" xlink:type="simple"><person-group><name name-style="western"><surname>Goggi</surname><given-names>G</given-names></name></person-group> (<year>2004</year>) <article-title>Indagine faunistica sui Coleotteri delle Isole Pelagie (Sicilia).</article-title><source>Giornale italiano di Entomologia</source><volume>11</volume>: <fpage>127</fpage>–<lpage>143</lpage>.</mixed-citation></ref><ref id="B149"><mixed-citation xmlns:xlink="http://www.w3.org/1999/xlink" xlink:type="simple"><person-group><name name-style="western"><surname>Hyde</surname><given-names>MB</given-names></name><name name-style="western"><surname>Daubney</surname><given-names>CG</given-names></name></person-group> (<year>1960</year>) <article-title>A study of grain storage fossae in Malta.</article-title><source>Tropical Science</source><volume>2</volume>: <fpage>115</fpage>–<lpage>129</lpage>.</mixed-citation></ref><ref id="B204"><mixed-citation xmlns:xlink="http://www.w3.org/1999/xlink" xlink:type="simple"><person-group><name name-style="western"><surname>Luigioni</surname><given-names>P</given-names></name></person-group> (<year>1929</year>) <article-title>I Coleotteri d’Italia. Catalogo sinonimico-topografico-bibliografico.</article-title><source>Memorie della Pontificia Accademia delle Scienze, I Nuovi Lincei</source> (<volume-series>2</volume-series>) <volume>13</volume>: <size units="page">[4 +] 1–1159 [+ 1]</size>.</mixed-citation></ref><ref id="B225"><mixed-citation xmlns:xlink="http://www.w3.org/1999/xlink" xlink:type="simple"><person-group><name name-style="western"><surname>Nardi</surname><given-names>G</given-names></name></person-group> (<year>2004a</year>) <article-title>Fauna Europaea: <tp:taxon-name><tp:taxon-name-part taxon-name-part-type="family">Lyctidae</tp:taxon-name-part></tp:taxon-name>.</article-title> In: <person-group><name name-style="western"><surname>Audisio</surname><given-names>P</given-names></name></person-group> (<role>Ed.</role>) <source>Fauna Europaea: <tp:taxon-name><tp:taxon-name-part taxon-name-part-type="order">Coleoptera</tp:taxon-name-part></tp:taxon-name> 2, Beetles. Fauna Europaea version 1.0</source>. <ext-link ext-link-type="uri" xlink:href="http://www.faunaeur.org" xlink:type="simple">http://www.faunaeur.org</ext-link> [<date-in-citation content-type="access-date">accessed 12 July 2014 as version 2.6.2 of 29 August 2013</date-in-citation>]</mixed-citation></ref><ref id="B226"><mixed-citation xmlns:xlink="http://www.w3.org/1999/xlink" xlink:type="simple"><person-group><name name-style="western"><surname>Nardi</surname><given-names>G</given-names></name></person-group> (<year>2004b</year>) <article-title>Fauna Europaea: <tp:taxon-name><tp:taxon-name-part taxon-name-part-type="family">Bostrichidae</tp:taxon-name-part></tp:taxon-name>.</article-title> In: <person-group><name name-style="western"><surname>Audisio</surname><given-names>P</given-names></name></person-group> (<role>Ed.</role>) <source>Fauna Europaea: <tp:taxon-name><tp:taxon-name-part taxon-name-part-type="order">Coleoptera</tp:taxon-name-part></tp:taxon-name> 2, Beetles. Fauna Europaea version 1.0</source>. <ext-link ext-link-type="uri" xlink:href="http://www.faunaeur.org" xlink:type="simple">http://www.faunaeur.org</ext-link> [<date-in-citation content-type="access-date">accessed 12 July 2014 as version 2.6.2 of 29 August 2013</date-in-citation>]</mixed-citation></ref><ref id="B228"><mixed-citation xmlns:xlink="http://www.w3.org/1999/xlink" xlink:type="simple"><person-group><name name-style="western"><surname>Nardi</surname><given-names>G</given-names></name><name name-style="western"><surname>Ratti</surname><given-names>E</given-names></name></person-group> (<year>1995</year>) <article-title><tp:taxon-name><tp:taxon-name-part taxon-name-part-type="order">Coleoptera</tp:taxon-name-part></tp:taxon-name> <tp:taxon-name><tp:taxon-name-part taxon-name-part-type="family">Lyctidae</tp:taxon-name-part></tp:taxon-name>, <tp:taxon-name><tp:taxon-name-part taxon-name-part-type="family">Bostrychidae</tp:taxon-name-part></tp:taxon-name> e <tp:taxon-name><tp:taxon-name-part taxon-name-part-type="family">Anobiidae</tp:taxon-name-part></tp:taxon-name> di Pantelleria e Lampedusa.</article-title> In: <person-group><name name-style="western"><surname>Massa</surname><given-names>B</given-names></name></person-group> (<role>Ed.</role>) <issue-title>Arthropoda di Lampedusa, Linosa e Pantelleria (Canale di Sicilia, Mar Mediterraneo).</issue-title><source>Il Naturalista siciliano</source><volume>19</volume> (<supplement>Supplemento</supplement>): <fpage>477</fpage>–<lpage>492</lpage>.</mixed-citation></ref><ref id="B184"><mixed-citation xmlns:xlink="http://www.w3.org/1999/xlink" xlink:type="simple"><person-group><name name-style="western"><surname>Lesne</surname><given-names>P</given-names></name></person-group> (<year>1901b</year>) <article-title>Synopsis des Bostrychides paléartiques.</article-title><source>L’Abeille</source><volume>30</volume>(<issue>1900–1906</issue>): <fpage>73</fpage>–<lpage>136</lpage>.</mixed-citation></ref><ref id="B236"><mixed-citation xmlns:xlink="http://www.w3.org/1999/xlink" xlink:type="simple"><person-group><name name-style="western"><surname>Normand</surname><given-names>H</given-names></name></person-group> (<year>1936</year>) <article-title>Contribution au catalogue des Coléoptères de la Tunisie (9<sup>e</sup> fascicule).</article-title><source>Bulletin de la Société d’Histoire naturelle de l’Afrique du Nord</source><volume>27</volume>: <fpage>144</fpage>–<lpage>164</lpage>.</mixed-citation></ref><ref id="B312"><mixed-citation xmlns:xlink="http://www.w3.org/1999/xlink" xlink:type="simple"><person-group><name name-style="western"><surname>Vrydagh</surname><given-names>JM</given-names></name></person-group> (<year>1956</year>) <article-title>Contribution à l’étude des <tp:taxon-name><tp:taxon-name-part taxon-name-part-type="family">Bostrychidae</tp:taxon-name-part></tp:taxon-name>. 8 – Collection de la « Zoologische Sammlung Bayerischen Staates » à Munich. Bullettin.</article-title><source>Institut royal des Sciences naturelles de Belgique</source><volume>32</volume>(<issue>6</issue>): <fpage>1</fpage>–<lpage>20</lpage>.</mixed-citation></ref><ref id="B294"><mixed-citation xmlns:xlink="http://www.w3.org/1999/xlink" xlink:type="simple"><person-group><name name-style="western"><surname>Serrano</surname><given-names>ARM</given-names></name></person-group> (<year>1981</year>) <article-title>Dados para a inventariação da fauna Lusitânica: Coleópteros novos para Portugal (<tp:taxon-name><tp:taxon-name-part taxon-name-part-type="class">Insecta</tp:taxon-name-part></tp:taxon-name>, <tp:taxon-name><tp:taxon-name-part taxon-name-part-type="order">Coleoptera</tp:taxon-name-part></tp:taxon-name>).</article-title><source>Boletim da Sociedade Portuguesa de Entomologia</source><volume>15</volume>: <fpage>1</fpage>–<lpage>7</lpage>.</mixed-citation></ref><ref id="B186"><mixed-citation xmlns:xlink="http://www.w3.org/1999/xlink" xlink:type="simple"><person-group><name name-style="western"><surname>Lesne</surname><given-names>P</given-names></name></person-group> (<year>1905</year>) <article-title>Notes additionnelles et rectificatives sur les Bostrychides paléartiques.</article-title><source>L’Abeille</source><volume>30</volume>(<issue>1900–1906</issue>): <fpage>249</fpage>–<lpage>251</lpage>.</mixed-citation></ref><ref id="B323"><mixed-citation xmlns:xlink="http://www.w3.org/1999/xlink" xlink:type="simple"><person-group><name name-style="western"><surname>Winkler</surname><given-names>A</given-names></name></person-group> (<year>1927</year>) <article-title><tp:taxon-name><tp:taxon-name-part taxon-name-part-type="family">Bostrychidae</tp:taxon-name-part></tp:taxon-name>.</article-title> In: <person-group><name name-style="western"><surname>Winkler</surname><given-names>A</given-names></name></person-group> (<role>Ed.</role>) <source>Catalogus Coleopterorum regionis palaearcticae</source>. <issue>Pars 7</issue>. <publisher-name>Albert Winkler Verlag</publisher-name>, <publisher-loc>Wien</publisher-loc>, <fpage>795</fpage>–<lpage>798</lpage>.</mixed-citation></ref><ref id="B260"><mixed-citation xmlns:xlink="http://www.w3.org/1999/xlink" xlink:type="simple"><person-group><name name-style="western"><surname>Porta</surname><given-names>A</given-names></name></person-group> (<year>1929</year>) <source>Fauna Coleopterorum Italica. III. Diversicornia.</source><publisher-name>Stabilimento Tipografico Piacentino</publisher-name>, <publisher-loc>Piacenza</publisher-loc>, <size units="page">466 pp</size>.</mixed-citation></ref><ref id="B77"><mixed-citation xmlns:xlink="http://www.w3.org/1999/xlink" xlink:type="simple"><person-group><name name-style="western"><surname>Cobos</surname><given-names>A</given-names></name></person-group> (<year>1950</year>) <article-title>Datos para el catalogo de los Coléoptèros de España – Especies de los alrededores de Málaga.</article-title><source>Boletín de la Real Sociedad Española de Historia Natural</source><volume>47</volume>(<issue>1949</issue>): <fpage>563</fpage>–<lpage>609</lpage>.</mixed-citation></ref><ref id="B100"><mixed-citation xmlns:xlink="http://www.w3.org/1999/xlink" xlink:type="simple"><person-group><name name-style="western"><surname>Español</surname><given-names>F</given-names></name></person-group> (<year>1955</year>) <article-title>Los bostríquidos de Cataluña y Baleares (Col. <tp:taxon-name><tp:taxon-name-part taxon-name-part-type="superfamily">Cucujoidea</tp:taxon-name-part></tp:taxon-name>).</article-title><source>Publicaciones del Instituto de Biología Aplicada</source><volume>21</volume>: <fpage>107</fpage>–<lpage>135</lpage>.</mixed-citation></ref><ref id="B104"><mixed-citation xmlns:xlink="http://www.w3.org/1999/xlink" xlink:type="simple"><person-group><name name-style="western"><surname>Español</surname><given-names>F</given-names></name></person-group> (<year>1974</year>) <article-title>Nuevos datos sobre los <tp:taxon-name><tp:taxon-name-part taxon-name-part-type="family">Bostrychidae</tp:taxon-name-part></tp:taxon-name> de la fauna española (Col. <tp:taxon-name><tp:taxon-name-part taxon-name-part-type="superfamily">Cucujoidea</tp:taxon-name-part></tp:taxon-name>).</article-title><source>Graellsia</source><volume>28</volume>(<issue>1972</issue>): <fpage>37</fpage>–<lpage>44</lpage>.</mixed-citation></ref><ref id="B18"><mixed-citation xmlns:xlink="http://www.w3.org/1999/xlink" xlink:type="simple"><person-group><name name-style="western"><surname>Angelini</surname><given-names>F</given-names></name><name name-style="western"><surname>Montemurro</surname><given-names>F</given-names></name></person-group> (<year>1986</year>) <article-title>Coleotterofauna del bosco di Policoro (Matera).</article-title><source>Biogeographia, Lavori della Società italiana di Biogeografia</source><volume>10</volume>(<issue>1984</issue>): <fpage>545</fpage>–<lpage>604</lpage>.</mixed-citation></ref><ref id="B24"><mixed-citation xmlns:xlink="http://www.w3.org/1999/xlink" xlink:type="simple"><person-group><name name-style="western"><surname>Audisio</surname><given-names>P</given-names></name><name name-style="western"><surname>Gobbi</surname><given-names>G</given-names></name><name name-style="western"><surname>Liberti</surname><given-names>G</given-names></name><name name-style="western"><surname>Nardi</surname><given-names>G</given-names></name></person-group> (<year>1995</year>) <article-title><tp:taxon-name><tp:taxon-name-part taxon-name-part-type="order">Coleoptera</tp:taxon-name-part></tp:taxon-name> <tp:taxon-name><tp:taxon-name-part taxon-name-part-type="suborder">Polyphaga</tp:taxon-name-part></tp:taxon-name> IX (<tp:taxon-name><tp:taxon-name-part taxon-name-part-type="superfamily">Bostrichoidea</tp:taxon-name-part></tp:taxon-name>, <tp:taxon-name><tp:taxon-name-part taxon-name-part-type="superfamily">Cleroidea</tp:taxon-name-part></tp:taxon-name>, <tp:taxon-name><tp:taxon-name-part taxon-name-part-type="superfamily">Lymexyloidea</tp:taxon-name-part></tp:taxon-name>).</article-title> In: <person-group><name name-style="western"><surname>Minelli</surname><given-names>A</given-names></name><name name-style="western"><surname>Ruffo</surname><given-names>S</given-names></name><name name-style="western"><surname>La Posta</surname><given-names>S</given-names></name></person-group> (<role>Eds</role>) <issue-title>Checklist delle specie della fauna italiana, 54.</issue-title><source>Calderini, Bologna</source>,  <fpage>1</fpage>–<lpage>29</lpage>.</mixed-citation></ref><ref id="B299"><mixed-citation xmlns:xlink="http://www.w3.org/1999/xlink" xlink:type="simple"><person-group><name name-style="western"><surname>Sparacio</surname><given-names>I</given-names></name></person-group> (<year>1997</year>) <source>Coleotteri di Sicilia. Parte seconda.</source><publisher-name>L’Epos</publisher-name>, <publisher-loc>Palermo</publisher-loc>, <size units="page">208 pp</size>.</mixed-citation></ref><ref id="B17"><mixed-citation xmlns:xlink="http://www.w3.org/1999/xlink" xlink:type="simple"><person-group><name name-style="western"><surname>Angelini</surname><given-names>F</given-names></name></person-group> (<year>1998</year>) <article-title>Coleotterofauna reperita mediante trappola luminosa in due stazioni umide della Basilicata (Italia meridionale).</article-title><source>Quaderni della Stazione di Ecologia del civico Museo di Storia naturale di Ferrara</source><volume>11</volume>: <fpage>7</fpage>–<lpage>37</lpage>.</mixed-citation></ref><ref id="B238"><mixed-citation xmlns:xlink="http://www.w3.org/1999/xlink" xlink:type="simple"><person-group><name name-style="western"><surname>Olivier</surname><given-names>[AG]</given-names></name></person-group> (<year>1790</year>) <source>Encyclopédie méthodique ou par ordre de matières; par une société de gens de lettres, de savans et d’artistes; précédée d’un vocabulaire universel, servant de table pour tout l’ouvrage, ornée des portraits de Mm. Diderot et d’Alembert, premiers éditeurs de l’Encyclopédie. Histoire Naturelle. Insectes</source>. <volume>Tome cinquième</volume>. <publisher-name>C.-J. Panckoucke</publisher-name>, <publisher-loc>Paris</publisher-loc>, <size units="page">793 pp</size>.</mixed-citation></ref><ref id="B200"><mixed-citation xmlns:xlink="http://www.w3.org/1999/xlink" xlink:type="simple"><person-group><name name-style="western"><surname>López-Colón</surname><given-names>JI</given-names></name></person-group> (<year>2000</year>) <article-title>Los <tp:taxon-name><tp:taxon-name-part taxon-name-part-type="family">Bostrichidae</tp:taxon-name-part></tp:taxon-name> Latreille, 1802 de la fauna de Marruecos (<tp:taxon-name><tp:taxon-name-part taxon-name-part-type="order">Coleoptera</tp:taxon-name-part></tp:taxon-name>).</article-title><source>Biocosme Mésogéen</source><volume>16</volume>(<issue>4</issue>) (1999): <fpage>171</fpage>–<lpage>221</lpage>.</mixed-citation></ref><ref id="B201"><mixed-citation xmlns:xlink="http://www.w3.org/1999/xlink" xlink:type="simple"><person-group><name name-style="western"><surname>López-Colón</surname><given-names>JI</given-names></name><name name-style="western"><surname>Melic</surname><given-names>A</given-names></name><name name-style="western"><surname>González Peña</surname><given-names>CF</given-names></name><name name-style="western"><surname>Beltrán Valen</surname><given-names>JR</given-names></name><name name-style="western"><surname>Blasco Zumeta</surname><given-names>J</given-names></name></person-group> (<year>2001</year>) <article-title><tp:taxon-name><tp:taxon-name-part taxon-name-part-type="class">Insecta</tp:taxon-name-part></tp:taxon-name>: <tp:taxon-name><tp:taxon-name-part taxon-name-part-type="order">Coleoptera</tp:taxon-name-part></tp:taxon-name> (Familia 40): <tp:taxon-name><tp:taxon-name-part taxon-name-part-type="family">Bostrichidae</tp:taxon-name-part></tp:taxon-name> Latreille, 1802.</article-title><source>Catalogus de la Entomofauna Aragonesa</source><volume>25</volume>: <fpage>15</fpage>–<lpage>28</lpage>.</mixed-citation></ref><ref id="B241"><mixed-citation xmlns:xlink="http://www.w3.org/1999/xlink" xlink:type="simple"><person-group><name name-style="western"><surname>Oromí</surname><given-names>P</given-names></name><name name-style="western"><surname>Martín</surname><given-names>E</given-names></name><name name-style="western"><surname>Zurita</surname><given-names>N</given-names></name><name name-style="western"><surname>Cabrera</surname><given-names>A</given-names></name></person-group> (<year>2005</year>) <article-title><tp:taxon-name><tp:taxon-name-part taxon-name-part-type="order">Coleoptera</tp:taxon-name-part></tp:taxon-name> [<tp:taxon-name><tp:taxon-name-part taxon-name-part-type="family">Staphylinidae</tp:taxon-name-part></tp:taxon-name> excepted].</article-title> In: <person-group><name name-style="western"><surname>Arechavaleta</surname><given-names>M</given-names></name><name name-style="western"><surname>Zurita</surname><given-names>N</given-names></name><name name-style="western"><surname>Marrero</surname><given-names>MC</given-names></name><name name-style="western"><surname>Martín</surname><given-names>JL</given-names></name></person-group> (<role>Eds</role>) <source>Lista preliminar de especies silvestres de Cabo Verde (hongos, plantas y animales terrestres) Consejería de Medio Ambiente y Ordenación Territorial</source>. <publisher-name>Gobierno de Canarias</publisher-name>, <publisher-loc>Santa Cruz de Tenerife</publisher-loc>, <fpage>78</fpage>–<lpage>86</lpage>.</mixed-citation></ref></ref-list></tp:taxon-treatment>
