# Supplementary material for: The Bostrichidae of the Maltese Islands (Coleoptera)
Source: Zookeys. 2015 Feb 4;(481):69–108. doi: 10.3897/zookeys.481.8294 (PMC4319102; doi:10.3897/zookeys.481.8294)
Supplement: XML Treatment for Apate monachus [file zookeys.481.8294-treatment10.xml]

<!DOCTYPE tp:taxon-treatment
  PUBLIC "-//TaxonX//DTD Taxonomic Treatment Publishing DTD v0 20100105//EN" "tax-treatment-NSO.dtd">
<tp:taxon-treatment xmlns:tp="http://www.plazi.org/taxpub"><tp:treatment-meta><kwd-group><label>Taxon classification</label><kwd><named-content content-type="kingdom">Animalia</named-content></kwd><kwd><named-content content-type="order">Coleoptera</named-content></kwd><kwd><named-content content-type="family">Bostrichidae</named-content></kwd></kwd-group><mixed-citation publication-type="journal"><person-group><name><surname>Nardi</surname><given-names>Gianluca</given-names></name><name><surname>Mifsud</surname><given-names>David</given-names></name></person-group><article-title>The <tp:taxon-name><tp:taxon-name-part taxon-name-part-type="family">Bostrichidae</tp:taxon-name-part></tp:taxon-name> of the Maltese Islands (<tp:taxon-name><tp:taxon-name-part taxon-name-part-type="order">Coleoptera</tp:taxon-name-part></tp:taxon-name>)</article-title><source>Zookeys</source><day>4</day><month>2</month><year>2015</year><volume>2015</volume><issue>481</issue><fpage>69</fpage><lpage>108</lpage><pub-id pub-id-type="doi">10.3897/zookeys.481.8294</pub-id></mixed-citation></tp:treatment-meta><tp:nomenclature><tp:taxon-name>
                            <tp:taxon-name-part taxon-name-part-type="genus">Apate</tp:taxon-name-part>
                            <tp:taxon-name-part taxon-name-part-type="species">monachus</tp:taxon-name-part>
                        </tp:taxon-name><tp:taxon-authority>Fabricius, 1775</tp:taxon-authority></tp:nomenclature><tp:treatment-sec sec-type="Material examined"><title>Material examined.</title><p><bold>Malta:</bold> Għargħur, 18.VII.2013, DM, on living branchs of <italic><tp:taxon-name><tp:taxon-name-part taxon-name-part-type="genus">Ficus</tp:taxon-name-part> <tp:taxon-name-part taxon-name-part-type="species">carica</tp:taxon-name-part></tp:taxon-name></italic>,1 ♂ (CMM); Manikata, VII.2012, DM, in healthy branch (3–5 cm in diameter) of <italic><tp:taxon-name><tp:taxon-name-part taxon-name-part-type="genus">Ceratonia</tp:taxon-name-part> <tp:taxon-name-part taxon-name-part-type="species">siliqua</tp:taxon-name-part></tp:taxon-name></italic> tunneled by this beetle, 1 ♀ death (CMM). Mellieħa, Kortin, 24.VII.2004, HB, U.V. light trap, 1 ♀ (CNI); 28.VII.2004, HB, U.V. light trap, 2 ♀♀ (CMM); 29.VII.2004, HB, U.V. light trap, 1 ♂ (CMM); 15.VIII.2004, HB, U.V. light trap, 1 ♂ (CMM); 28.VI.2005, HB, U.V. light trap, 1 ♀ (CMM); 3.VII.2005, HB, U.V. light trap, 1 ♂ (CNI); 5.VII.2005, HB, UV lights, 1 ♀ (CNI); 16.VII.2005, HB, U.V. light trap, 2 ♀♀ (CMM; CNI); 18.VI.2006, HB, UV lights, 1 ♂ 1 ♀ (CMM); 20.VI.2006, HB, UV lights, 1 ♀ (CNI); 2.VII.2006, HB, UV lights, 1 ♀ (CMM); 19.VI.2009, HB, UV lights, 1 ♂ (CMM); 5.VII.2009, HB, UV lights, 3 ♂♂ 1 ♀ (CMM; CNI); 11.VIII.2009, HB, UV lights, 2 ♂♂ (CMM); 13.VIII.2009, HB, UV lights, 1 ♂ (CNI); 22.VIII.2009, HB, UV lights, 1 ♂ (CMM); Mellieħa, Santa Maria Estate, 24.VII.2004, HB, 1 ♀ (CMM).</p></tp:treatment-sec><tp:treatment-sec sec-type="Other material examined"><title>Other material examined.</title><p><bold>Italy:</bold> Calabria region, [Cosenza prov.,] Sibari, VII.1924, G. Leoni leg., 1 ex (MCZRL) (cf. <xref ref-type="bibr" rid="B204">Luigioni 1929</xref>: 642). Sardinia region, Cagliari prov., Geremeas, 18.VIII.2001, LF, 1 ♀ (CNI); ditto, ditto, [Island of Sant’Antioco,] Sant’Antioco, Torre Canai, 25.VIII.[19]79, Ferrara leg., 1 ♂ (MZUR); ditto, Oristano prov., Arborea, S. Anna, 10.VI.2004, LF, 6 ♂♂ 1 ♀ (CNI); ditto, Nuoro prov., Orosei, VI.1956, E. De Maggi leg., 1 ex (MCZRD); ditto, [Nuoro prov., Siniscola,] Capo Comino, 31.VIII.1973, L.G. Donadini leg., 1 ♀ (MCSV); ditto, [Sassari prov.,] Stintino, Punta Negra, 15.VII.1998, G. Mambrini leg., 1 ♂ (CCI). <bold>France:</bold> Corsica, Bastia, Pineto, 3.VIII.[19]80, A. Sette leg., 1 ♀ (MCSV).</p></tp:treatment-sec><tp:treatment-sec sec-type="Chorotype"><title>Chorotype.</title><p>Afrotropical-Mediterranean (northward upto Corsica and northern Spain). This species is established in the Neotropical region (Greater Antilles, Brazil, <!--PageBreak-->etc.), and was intercepted in southern France, in central European countries and USA (cf. <xref ref-type="bibr" rid="B315">Vrydagh 1960b</xref>, <xref ref-type="bibr" rid="B274">Reichardt 1964</xref>, <xref ref-type="bibr" rid="B146">Horion 1972</xref>, <xref ref-type="bibr" rid="B7">Aitken 1975</xref>, <xref ref-type="bibr" rid="B113">Geis 2002</xref>, fig. 31, <xref ref-type="bibr" rid="B155">Ivie 2002</xref>, <xref ref-type="bibr" rid="B226">Nardi 2004b</xref>, <xref ref-type="bibr" rid="B30">Bahillo de la Puebla et al. 2007</xref>, <xref ref-type="bibr" rid="B48">Borowski 2007</xref>, <xref ref-type="bibr" rid="B31">Barriga and Cepeda 2009</xref>, <xref ref-type="bibr" rid="B75">Ciesla 2011</xref>, <xref ref-type="bibr" rid="B57">Brustel and Aberlenc 2014</xref>).</p></tp:treatment-sec><tp:treatment-sec sec-type="Ecology"><title>Ecology.</title><p>The genus <italic><tp:taxon-name><tp:taxon-name-part taxon-name-part-type="genus">Apate</tp:taxon-name-part></tp:taxon-name></italic> Fabricius, 1775 is one of the most notorious and troublesome forest pests in Africa (cf. <xref ref-type="bibr" rid="B286">Schabel 2006</xref>). <italic><tp:taxon-name><tp:taxon-name-part taxon-name-part-type="genus">Apate</tp:taxon-name-part> <tp:taxon-name-part taxon-name-part-type="species">monachus</tp:taxon-name-part></tp:taxon-name></italic> is a polyphagous beetle, with over 80 host-plants used for larval development (cf. <xref ref-type="bibr" rid="B189">Lesne 1924</xref>, <xref ref-type="bibr" rid="B280">Rungs 1946</xref>, <xref ref-type="bibr" rid="B53">Boselli 1959</xref>, as <tp:taxon-name><tp:taxon-name-part taxon-name-part-type="genus">Apate</tp:taxon-name-part> <tp:taxon-name-part taxon-name-part-type="species">monachus</tp:taxon-name-part> <tp:taxon-name-part taxon-name-part-type="infraspecific-rank">var.</tp:taxon-name-part> <tp:taxon-name-part taxon-name-part-type="variety">rufiventris</tp:taxon-name-part></tp:taxon-name> P.H. Lucas, 1843, <xref ref-type="bibr" rid="B252">Peretz and Cohen 1961</xref>, <xref ref-type="bibr" rid="B54">Boselli 1962</xref>, as <italic><tp:taxon-name><tp:taxon-name-part taxon-name-part-type="genus">Apathe</tp:taxon-name-part></tp:taxon-name></italic> [sic!] <italic><tp:taxon-name><tp:taxon-name-part taxon-name-part-type="species">monachus</tp:taxon-name-part></tp:taxon-name></italic>, Chararas and Balakowski 1962, <xref ref-type="bibr" rid="B265">Prota 1963</xref>, <xref ref-type="bibr" rid="B327">Zanardi et al. 1969</xref>, <xref ref-type="bibr" rid="B333">Zocchi 1971</xref>, <xref ref-type="bibr" rid="B133">Halperin and Damoiseau 1980</xref>, <xref ref-type="bibr" rid="B203">Luciano 1982</xref>, <xref ref-type="bibr" rid="B38">Benfatto and Longo 1985</xref>, <xref ref-type="bibr" rid="B282">Sadok and Gerini 1988</xref>, <xref ref-type="bibr" rid="B50">Borowski and Mazur 2001</xref>, <xref ref-type="bibr" rid="B125">Gobbi 2003</xref>, <xref ref-type="bibr" rid="B255">Pisano et al. 2003</xref>, <xref ref-type="bibr" rid="B286">Schabel 2006</xref>, Bahillo de la Puebla at al. 2007, <xref ref-type="bibr" rid="B94">Di Franco and Benfatto 2008</xref>, <xref ref-type="bibr" rid="B44">Bonsignore et al. 2011</xref>, <xref ref-type="bibr" rid="B75">Ciesla 2011</xref>, <xref ref-type="bibr" rid="B43">Bonsignore 2012</xref>, <xref ref-type="bibr" rid="B76">Cillo and Bazzato 2012</xref>) of which, the following occur also in Malta (E. Lanfranco, pers. comm., 2014): <italic><tp:taxon-name><tp:taxon-name-part taxon-name-part-type="genus">Acacia</tp:taxon-name-part></tp:taxon-name></italic> spp., <italic><tp:taxon-name><tp:taxon-name-part taxon-name-part-type="genus">Ailanthus</tp:taxon-name-part> <tp:taxon-name-part taxon-name-part-type="species">glandulosa</tp:taxon-name-part></tp:taxon-name></italic>, <italic><tp:taxon-name><tp:taxon-name-part taxon-name-part-type="genus">Amigdalis</tp:taxon-name-part> <tp:taxon-name-part taxon-name-part-type="species">comunis</tp:taxon-name-part></tp:taxon-name></italic>, <italic><tp:taxon-name><tp:taxon-name-part taxon-name-part-type="genus">Arbutus</tp:taxon-name-part> <tp:taxon-name-part taxon-name-part-type="species">unedo</tp:taxon-name-part></tp:taxon-name></italic>, <italic><tp:taxon-name><tp:taxon-name-part taxon-name-part-type="genus">Armeniaca</tp:taxon-name-part> <tp:taxon-name-part taxon-name-part-type="species">vulgaris</tp:taxon-name-part></tp:taxon-name></italic>, <italic><tp:taxon-name><tp:taxon-name-part taxon-name-part-type="genus">Ceratonia</tp:taxon-name-part> <tp:taxon-name-part taxon-name-part-type="species">siliqua</tp:taxon-name-part></tp:taxon-name></italic>, <italic><tp:taxon-name><tp:taxon-name-part taxon-name-part-type="genus">Citrus</tp:taxon-name-part> <tp:taxon-name-part taxon-name-part-type="species">bigaradia</tp:taxon-name-part></tp:taxon-name></italic>, <italic><tp:taxon-name><tp:taxon-name-part taxon-name-part-type="genus">Citrus</tp:taxon-name-part> <tp:taxon-name-part taxon-name-part-type="species">limon</tp:taxon-name-part></tp:taxon-name></italic>, <italic><tp:taxon-name><tp:taxon-name-part taxon-name-part-type="genus">Citrus</tp:taxon-name-part> <tp:taxon-name-part taxon-name-part-type="species">limonia</tp:taxon-name-part></tp:taxon-name></italic>, <italic><tp:taxon-name><tp:taxon-name-part taxon-name-part-type="genus">Citrus</tp:taxon-name-part> <tp:taxon-name-part taxon-name-part-type="species">nobilis</tp:taxon-name-part></tp:taxon-name></italic>, <italic><tp:taxon-name><tp:taxon-name-part taxon-name-part-type="genus">Citrus</tp:taxon-name-part> <tp:taxon-name-part taxon-name-part-type="species">sinensis</tp:taxon-name-part></tp:taxon-name></italic>, <italic><tp:taxon-name><tp:taxon-name-part taxon-name-part-type="genus">Cupressus</tp:taxon-name-part></tp:taxon-name></italic> sp., <italic><tp:taxon-name><tp:taxon-name-part taxon-name-part-type="genus">Erica</tp:taxon-name-part></tp:taxon-name></italic> sp., <italic><tp:taxon-name><tp:taxon-name-part taxon-name-part-type="genus">Erythrina</tp:taxon-name-part></tp:taxon-name></italic> sp., <italic><tp:taxon-name><tp:taxon-name-part taxon-name-part-type="genus">Eucalyptus</tp:taxon-name-part></tp:taxon-name></italic> spp., <italic><tp:taxon-name><tp:taxon-name-part taxon-name-part-type="genus">Grevillea</tp:taxon-name-part></tp:taxon-name></italic> sp., <italic><tp:taxon-name><tp:taxon-name-part taxon-name-part-type="genus">Malus</tp:taxon-name-part> <tp:taxon-name-part taxon-name-part-type="species">communis</tp:taxon-name-part></tp:taxon-name></italic>, <italic><tp:taxon-name><tp:taxon-name-part taxon-name-part-type="genus">Malus</tp:taxon-name-part> <tp:taxon-name-part taxon-name-part-type="species">domestica</tp:taxon-name-part></tp:taxon-name></italic>, <italic><tp:taxon-name><tp:taxon-name-part taxon-name-part-type="genus">Melia</tp:taxon-name-part> <tp:taxon-name-part taxon-name-part-type="species">azedarach</tp:taxon-name-part></tp:taxon-name></italic>, <italic><tp:taxon-name><tp:taxon-name-part taxon-name-part-type="genus">Myrtus</tp:taxon-name-part> <tp:taxon-name-part taxon-name-part-type="species">comunis</tp:taxon-name-part></tp:taxon-name></italic>, <italic><tp:taxon-name><tp:taxon-name-part taxon-name-part-type="genus">Olea</tp:taxon-name-part> <tp:taxon-name-part taxon-name-part-type="species">europaea</tp:taxon-name-part></tp:taxon-name></italic>, <tp:taxon-name><tp:taxon-name-part taxon-name-part-type="genus">Olea</tp:taxon-name-part> <tp:taxon-name-part taxon-name-part-type="species">europaea</tp:taxon-name-part> <tp:taxon-name-part taxon-name-part-type="infraspecific-rank">var.</tp:taxon-name-part> <tp:taxon-name-part taxon-name-part-type="variety">oleaster</tp:taxon-name-part></tp:taxon-name>, <italic><tp:taxon-name><tp:taxon-name-part taxon-name-part-type="genus">Persica</tp:taxon-name-part> <tp:taxon-name-part taxon-name-part-type="species">vulgaris</tp:taxon-name-part></tp:taxon-name></italic>, <italic><tp:taxon-name><tp:taxon-name-part taxon-name-part-type="genus">Phoenix</tp:taxon-name-part> <tp:taxon-name-part taxon-name-part-type="species">dactylifera</tp:taxon-name-part></tp:taxon-name></italic>, <italic><tp:taxon-name><tp:taxon-name-part taxon-name-part-type="genus">Pinus</tp:taxon-name-part> <tp:taxon-name-part taxon-name-part-type="species">pinea</tp:taxon-name-part></tp:taxon-name></italic>, <italic><tp:taxon-name><tp:taxon-name-part taxon-name-part-type="genus">Pisidium</tp:taxon-name-part> <tp:taxon-name-part taxon-name-part-type="species">guajava</tp:taxon-name-part></tp:taxon-name></italic>, <italic><tp:taxon-name><tp:taxon-name-part taxon-name-part-type="genus">Pistacia</tp:taxon-name-part> <tp:taxon-name-part taxon-name-part-type="species">lentiscus</tp:taxon-name-part></tp:taxon-name></italic>, <italic><tp:taxon-name><tp:taxon-name-part taxon-name-part-type="genus">Pyrus</tp:taxon-name-part> <tp:taxon-name-part taxon-name-part-type="species">amigdaliformis</tp:taxon-name-part></tp:taxon-name></italic>, <italic><tp:taxon-name><tp:taxon-name-part taxon-name-part-type="genus">Pyrus</tp:taxon-name-part> <tp:taxon-name-part taxon-name-part-type="species">dulcis</tp:taxon-name-part></tp:taxon-name></italic>, <italic><tp:taxon-name><tp:taxon-name-part taxon-name-part-type="genus">Pyrus</tp:taxon-name-part> <tp:taxon-name-part taxon-name-part-type="species">communis</tp:taxon-name-part></tp:taxon-name></italic>, <tp:taxon-name><tp:taxon-name-part taxon-name-part-type="genus">Pyrus</tp:taxon-name-part> <tp:taxon-name-part taxon-name-part-type="species">communis</tp:taxon-name-part> <tp:taxon-name-part taxon-name-part-type="infraspecific-rank">var.</tp:taxon-name-part> <tp:taxon-name-part taxon-name-part-type="variety">piraster</tp:taxon-name-part></tp:taxon-name>, <italic><tp:taxon-name><tp:taxon-name-part taxon-name-part-type="genus">Prunus</tp:taxon-name-part> <tp:taxon-name-part taxon-name-part-type="species">amygdalus</tp:taxon-name-part></tp:taxon-name></italic>, <italic><tp:taxon-name><tp:taxon-name-part taxon-name-part-type="genus">Pyrus</tp:taxon-name-part> <tp:taxon-name-part taxon-name-part-type="species">armeniaca</tp:taxon-name-part></tp:taxon-name></italic>, <italic><tp:taxon-name><tp:taxon-name-part taxon-name-part-type="genus">Pyrus</tp:taxon-name-part> <tp:taxon-name-part taxon-name-part-type="species">domestica</tp:taxon-name-part></tp:taxon-name></italic>, <italic><tp:taxon-name><tp:taxon-name-part taxon-name-part-type="genus">Pyrus</tp:taxon-name-part> <tp:taxon-name-part taxon-name-part-type="species">persica</tp:taxon-name-part></tp:taxon-name></italic>, <italic><tp:taxon-name><tp:taxon-name-part taxon-name-part-type="genus">Pyrus</tp:taxon-name-part> <tp:taxon-name-part taxon-name-part-type="species">spinosa</tp:taxon-name-part></tp:taxon-name></italic>, <italic><tp:taxon-name><tp:taxon-name-part taxon-name-part-type="genus">Punica</tp:taxon-name-part> <tp:taxon-name-part taxon-name-part-type="species">granatum</tp:taxon-name-part></tp:taxon-name></italic>, <italic><tp:taxon-name><tp:taxon-name-part taxon-name-part-type="genus">Quercus</tp:taxon-name-part> <tp:taxon-name-part taxon-name-part-type="species">ilex</tp:taxon-name-part></tp:taxon-name></italic>, <italic><tp:taxon-name><tp:taxon-name-part taxon-name-part-type="genus">Schinus</tp:taxon-name-part></tp:taxon-name></italic> sp., <italic><tp:taxon-name><tp:taxon-name-part taxon-name-part-type="genus">Tamarix</tp:taxon-name-part></tp:taxon-name></italic> sp., and <italic><tp:taxon-name><tp:taxon-name-part taxon-name-part-type="genus">Vitis</tp:taxon-name-part></tp:taxon-name></italic> spp. Adults are nocturnal and as observed also in Malta, they are frequently collected at light (cf. <xref ref-type="bibr" rid="B189">Lesne 1924</xref>, <xref ref-type="bibr" rid="B299">Sparacio 1997</xref>, <xref ref-type="bibr" rid="B17">Angelini 1998</xref>, <xref ref-type="bibr" rid="B269">Ragusa and Russo 1989</xref>, <xref ref-type="bibr" rid="B73">Chikatunov et al. 2006</xref>, <xref ref-type="bibr" rid="B30">Bahillo de la Puebla et al. 2007</xref>). In the Afrotropical region, <italic><tp:taxon-name><tp:taxon-name-part taxon-name-part-type="genus">Lyctoderma</tp:taxon-name-part> <tp:taxon-name-part taxon-name-part-type="species">africanum</tp:taxon-name-part></tp:taxon-name></italic> (Grouvelle, 1900) and <italic><tp:taxon-name><tp:taxon-name-part taxon-name-part-type="genus">Lyctoderma</tp:taxon-name-part> <tp:taxon-name-part taxon-name-part-type="species">testaceum</tp:taxon-name-part></tp:taxon-name></italic> Lesne, 1913 (<tp:taxon-name><tp:taxon-name-part taxon-name-part-type="family">Bostrichidae</tp:taxon-name-part></tp:taxon-name>, <tp:taxon-name><tp:taxon-name-part taxon-name-part-type="subfamily">Lyctinae</tp:taxon-name-part></tp:taxon-name>) are associated with adults of <italic><tp:taxon-name><tp:taxon-name-part taxon-name-part-type="genus">Apate</tp:taxon-name-part> <tp:taxon-name-part taxon-name-part-type="species">monachus</tp:taxon-name-part></tp:taxon-name></italic>, usually living under the abdomen and between the legs of these beetles (<xref ref-type="bibr" rid="B190">Lesne 1932</xref>, <xref ref-type="bibr" rid="B246">Paulian 1988</xref>: 501).</p></tp:treatment-sec><tp:treatment-sec sec-type="Notes"><title>Notes.</title><p>First record for Malta and it is not known from neighbouring Sicilian Islands (Tab. <xref ref-type="table" rid="T1">1</xref>). Most of the Maltese specimens were collected at Mellieħa, Kortin using U.V. lights, with sex ratio of 1:1. This habitat can be best described as garigue but with pockets of low lying <!--PageBreak--><italic><tp:taxon-name><tp:taxon-name-part taxon-name-part-type="genus">Ceratonia</tp:taxon-name-part> <tp:taxon-name-part taxon-name-part-type="species">siliqua</tp:taxon-name-part></tp:taxon-name></italic> and <italic><tp:taxon-name><tp:taxon-name-part taxon-name-part-type="genus">Pistacia</tp:taxon-name-part> <tp:taxon-name-part taxon-name-part-type="species">lentiscus</tp:taxon-name-part></tp:taxon-name></italic>. At Manikata, several healthy branches (3–5 cm in diameter) of <italic><tp:taxon-name><tp:taxon-name-part taxon-name-part-type="genus">Ceratonia</tp:taxon-name-part> <tp:taxon-name-part taxon-name-part-type="species">siliqua</tp:taxon-name-part></tp:taxon-name></italic> were found tunneled by this beetle; the wood was drilled in the late summer, and the above mentioned specimen was found death in one of these holes. This area was recently converted into an agritouristic area and the owners were very concerned when they found the healthy branches of <italic><tp:taxon-name><tp:taxon-name-part taxon-name-part-type="genus">Ceratonia</tp:taxon-name-part> <tp:taxon-name-part taxon-name-part-type="species">siliqua</tp:taxon-name-part></tp:taxon-name></italic> damaged by this beetle. According to the above records, the earliest capturs of this species from Malta was 2004. This beetle is very conspicuous (10–19 mm of lenght: <xref ref-type="bibr" rid="B30">Bahillo de la Puebla et al. 2007</xref>) and it may be hypothesised that it is a recently established species in Malta. Having said this however, it is also worth mentioning that very few people in Malta were interested in collecting and studying these beetles in recent years. <italic><tp:taxon-name><tp:taxon-name-part taxon-name-part-type="genus">Apate</tp:taxon-name-part> <tp:taxon-name-part taxon-name-part-type="species">monachus</tp:taxon-name-part></tp:taxon-name></italic> is also recorded from Tunisia (<xref ref-type="bibr" rid="B189">Lesne 1924</xref>, <xref ref-type="bibr" rid="B48">Borowski 2007</xref>) and Italy. In Italy it is known from three southern mainland regions (Apulia, Basilicata and Calabria), Sicily and Sardinia (including some small circumsardinian islands) (cf. <xref ref-type="bibr" rid="B95">Dodero 1908</xref>, as <tp:taxon-name><tp:taxon-name-part taxon-name-part-type="genus">Apate</tp:taxon-name-part> <tp:taxon-name-part taxon-name-part-type="species">monachus</tp:taxon-name-part> <tp:taxon-name-part taxon-name-part-type="infraspecific-rank">ab.</tp:taxon-name-part> <tp:taxon-name-part taxon-name-part-type="aberration">rufiventris</tp:taxon-name-part></tp:taxon-name>, <xref ref-type="bibr" rid="B204">Luigioni 1929</xref>, <xref ref-type="bibr" rid="B260">Porta 1929</xref>, as <tp:taxon-name><tp:taxon-name-part taxon-name-part-type="genus">Apate</tp:taxon-name-part> <tp:taxon-name-part taxon-name-part-type="species">monachus</tp:taxon-name-part> <tp:taxon-name-part taxon-name-part-type="infraspecific-rank">a.</tp:taxon-name-part> <tp:taxon-name-part taxon-name-part-type="aberration">rufiventris</tp:taxon-name-part></tp:taxon-name>, <xref ref-type="bibr" rid="B53">Boselli 1959</xref>, <xref ref-type="bibr" rid="B54">1962</xref>, <xref ref-type="bibr" rid="B69">Chararas and Balachowsky 1962</xref>, <xref ref-type="bibr" rid="B265">Prota 1963</xref>, <xref ref-type="bibr" rid="B303">Tassi 1967</xref>, <xref ref-type="bibr" rid="B327">Zanardi et al. 1969</xref>, <xref ref-type="bibr" rid="B333">Zocchi 1971</xref>, <xref ref-type="bibr" rid="B203">Luciano 1982</xref>, <xref ref-type="bibr" rid="B38">Benfatto and Longo 1985</xref>, <xref ref-type="bibr" rid="B269">Ragusa and Russo 1989</xref>, <xref ref-type="bibr" rid="B24">Audisio et al. 1995</xref>, <xref ref-type="bibr" rid="B16">Angelini 1996b</xref>, <xref ref-type="bibr" rid="B299">Sparacio 1997</xref>, <xref ref-type="bibr" rid="B17">Angelini 1998</xref>, <xref ref-type="bibr" rid="B125">Gobbi 2003</xref>, <xref ref-type="bibr" rid="B255">Pisano et al. 2003</xref>, <xref ref-type="bibr" rid="B44">Bonsignore et al. 2011</xref>, <xref ref-type="bibr" rid="B43">Bonsignore 2012</xref>, <xref ref-type="bibr" rid="B76">Cillo and Bazzato 2012</xref>). Its doubtfull presence “N?”, in northern Italy (<xref ref-type="bibr" rid="B24">Audisio et al. 1995</xref>) was later confirmed by records from South Tyrol (<xref ref-type="bibr" rid="B164">Kahlen and Hellrigl 1996</xref>) that are probably based only on interceptions, since its establisment in the mentioned Alpine region is climatically improbable (Nardi, unpublished data).</p><p>The aedeagus of this species was figured by <xref ref-type="bibr" rid="B163">Jeannel and Paulian (1944</xref>: 91, figs 75, 87) and by <xref ref-type="bibr" rid="B162">Jeannel (1955</xref>: 57, fig. 32c).</p><p>The nomenclatorial problems for <italic><tp:taxon-name><tp:taxon-name-part taxon-name-part-type="genus">Apate</tp:taxon-name-part></tp:taxon-name></italic> Fabricius, 1775 were discussed by <xref ref-type="bibr" rid="B52">Borowski and Węgrzynowicz (2009)</xref>.</p></tp:treatment-sec><tp:treatment-sec><!--Section generated to contain objects referenced in tp:taxon-treatment.--><table-wrap id="T1" position="float" orientation="portrait"><label>Table 1.</label><caption><p><tp:taxon-name><tp:taxon-name-part taxon-name-part-type="family">Bostrichidae</tp:taxon-name-part></tp:taxon-name> recorded from Maltese Archipelago and neigbouring islands with respective chorotype codes. Abbreviations: A = <xref ref-type="bibr" rid="B7">Aitken 1975</xref>; AFM = Afrotropical-Mediterranean; C = <xref ref-type="bibr" rid="B64">Cameron and Caruana Gatto 1907</xref>; CEM = Centralasiatic-European-Mediterranean; COS = Cosmopolitan; D = <xref ref-type="bibr" rid="B92">Denux and Zagatti 2010</xref>; EUR = European; F = Falzon et al. 2012; G = <xref ref-type="bibr" rid="B126">Goggi 2004</xref>; H = <xref ref-type="bibr" rid="B149">Hyde and Daubney 1960</xref>; L = <xref ref-type="bibr" rid="B204">Luigioni 1929</xref>; LAMP. = Lampedusa; LINO. = Linosa; MED = Mediterranean; Na = <xref ref-type="bibr" rid="B225">Nardi 2004a</xref>; Nb = <xref ref-type="bibr" rid="B226">Nardi 2004b</xref>; NR = <xref ref-type="bibr" rid="B228">Nardi and Ratti 1995</xref>; PANTEL. = Pantelleria; SEU = S-European; TEM = Turanic-European-Mediterranean; TUM = Turanic-Mediterranean; WME = W-Mediterranean; ZGG = Chorotype; ! = this paper; () = misinterpretation.</p></caption><table rules="all"><tbody><tr><th rowspan="1" colspan="1">Species</th><th rowspan="1" colspan="1">PANTEL.</th><th rowspan="1" colspan="1">LINO.</th><th rowspan="1" colspan="1">GOZO</th><th rowspan="1" colspan="1">MALTA</th><th rowspan="1" colspan="1">LAMP.</th><th rowspan="1" colspan="1">ZGG</th></tr><tr><td rowspan="1" colspan="1"><italic><tp:taxon-name><tp:taxon-name-part taxon-name-part-type="genus">Lyctus</tp:taxon-name-part> <tp:taxon-name-part taxon-name-part-type="species">brunneus</tp:taxon-name-part></tp:taxon-name></italic></td><td rowspan="1" colspan="1"/><td rowspan="1" colspan="1"/><td rowspan="1" colspan="1"/><td rowspan="1" colspan="1">C L Na D !</td><td rowspan="1" colspan="1"/><td rowspan="1" colspan="1">COS</td></tr><tr><td rowspan="1" colspan="1"><italic><tp:taxon-name><tp:taxon-name-part taxon-name-part-type="genus">Trogoxylon</tp:taxon-name-part> <tp:taxon-name-part taxon-name-part-type="species">impressum</tp:taxon-name-part></tp:taxon-name></italic></td><td rowspan="1" colspan="1">NR</td><td rowspan="1" colspan="1"/><td rowspan="1" colspan="1"/><td rowspan="1" colspan="1">!</td><td rowspan="1" colspan="1"/><td rowspan="1" colspan="1">TEM</td></tr><tr><td rowspan="1" colspan="1"><italic><tp:taxon-name><tp:taxon-name-part taxon-name-part-type="genus">Rhyzopertha</tp:taxon-name-part> <tp:taxon-name-part taxon-name-part-type="species">dominica</tp:taxon-name-part></tp:taxon-name></italic></td><td rowspan="1" colspan="1"/><td rowspan="1" colspan="1"/><td rowspan="1" colspan="1"/><td rowspan="1" colspan="1">H D !</td><td rowspan="1" colspan="1"/><td rowspan="1" colspan="1">COS</td></tr><tr><td rowspan="1" colspan="1"><italic><tp:taxon-name><tp:taxon-name-part taxon-name-part-type="genus">Amphicerus</tp:taxon-name-part> <tp:taxon-name-part taxon-name-part-type="species">bimaculatus</tp:taxon-name-part></tp:taxon-name></italic></td><td rowspan="1" colspan="1"/><td rowspan="1" colspan="1"/><td rowspan="1" colspan="1"/><td rowspan="1" colspan="1">!</td><td rowspan="1" colspan="1"/><td rowspan="1" colspan="1">TUM</td></tr><tr><td rowspan="1" colspan="1"><italic><tp:taxon-name><tp:taxon-name-part taxon-name-part-type="genus">Bostrichus</tp:taxon-name-part> <tp:taxon-name-part taxon-name-part-type="species">capucinus</tp:taxon-name-part></tp:taxon-name></italic></td><td rowspan="1" colspan="1">NR</td><td rowspan="1" colspan="1"/><td rowspan="1" colspan="1"/><td rowspan="1" colspan="1">A Nb</td><td rowspan="1" colspan="1"/><td rowspan="1" colspan="1">CEM</td></tr><tr><td rowspan="1" colspan="1"><italic><tp:taxon-name><tp:taxon-name-part taxon-name-part-type="genus">Heterobostrychus</tp:taxon-name-part> <tp:taxon-name-part taxon-name-part-type="species">aequalis</tp:taxon-name-part></tp:taxon-name></italic></td><td rowspan="1" colspan="1"/><td rowspan="1" colspan="1"/><td rowspan="1" colspan="1"/><td rowspan="1" colspan="1">!</td><td rowspan="1" colspan="1"/><td rowspan="1" colspan="1">COS</td></tr><tr><td rowspan="1" colspan="1"><italic><tp:taxon-name><tp:taxon-name-part taxon-name-part-type="genus">Scobicia</tp:taxon-name-part> <tp:taxon-name-part taxon-name-part-type="species">chevrieri</tp:taxon-name-part></tp:taxon-name></italic></td><td rowspan="1" colspan="1">NR</td><td rowspan="1" colspan="1"/><td rowspan="1" colspan="1">!</td><td rowspan="1" colspan="1">(C L Nb) F !</td><td rowspan="1" colspan="1">NR</td><td rowspan="1" colspan="1">MED</td></tr><tr><td rowspan="1" colspan="1"><italic><tp:taxon-name><tp:taxon-name-part taxon-name-part-type="genus">Sinoxylon</tp:taxon-name-part> <tp:taxon-name-part taxon-name-part-type="species">sexdentatum</tp:taxon-name-part></tp:taxon-name></italic></td><td rowspan="1" colspan="1">NR</td><td rowspan="1" colspan="1"/><td rowspan="1" colspan="1"/><td rowspan="1" colspan="1"/><td rowspan="1" colspan="1"/><td rowspan="1" colspan="1">MED</td></tr><tr><td rowspan="1" colspan="1"><italic><tp:taxon-name><tp:taxon-name-part taxon-name-part-type="genus">Sinoxylon</tp:taxon-name-part> <tp:taxon-name-part taxon-name-part-type="species">unidentatum</tp:taxon-name-part></tp:taxon-name></italic></td><td rowspan="1" colspan="1"/><td rowspan="1" colspan="1"/><td rowspan="1" colspan="1"/><td rowspan="1" colspan="1">!</td><td rowspan="1" colspan="1"/><td rowspan="1" colspan="1">COS</td></tr><tr><td rowspan="1" colspan="1"><italic><tp:taxon-name><tp:taxon-name-part taxon-name-part-type="genus">Xylopertha</tp:taxon-name-part> <tp:taxon-name-part taxon-name-part-type="species">praeusta</tp:taxon-name-part></tp:taxon-name></italic></td><td rowspan="1" colspan="1"/><td rowspan="1" colspan="1">G</td><td rowspan="1" colspan="1"/><td rowspan="1" colspan="1"/><td rowspan="1" colspan="1"/><td rowspan="1" colspan="1">WME</td></tr><tr><td rowspan="1" colspan="1"><italic><tp:taxon-name><tp:taxon-name-part taxon-name-part-type="genus">Xyloperthella</tp:taxon-name-part> <tp:taxon-name-part taxon-name-part-type="species">picea</tp:taxon-name-part></tp:taxon-name></italic></td><td rowspan="1" colspan="1"/><td rowspan="1" colspan="1"/><td rowspan="1" colspan="1"/><td rowspan="1" colspan="1">!</td><td rowspan="1" colspan="1"/><td rowspan="1" colspan="1">AFM</td></tr><tr><td rowspan="1" colspan="1"><italic><tp:taxon-name><tp:taxon-name-part taxon-name-part-type="genus">Apate</tp:taxon-name-part> <tp:taxon-name-part taxon-name-part-type="species">monachus</tp:taxon-name-part></tp:taxon-name></italic></td><td rowspan="1" colspan="1"/><td rowspan="1" colspan="1"/><td rowspan="1" colspan="1"/><td rowspan="1" colspan="1">!</td><td rowspan="1" colspan="1"/><td rowspan="1" colspan="1">AFM</td></tr><tr><td rowspan="1" colspan="1">Total/isLANDS</td><td rowspan="1" colspan="1">4</td><td rowspan="1" colspan="1">1</td><td rowspan="1" colspan="1">1</td><td rowspan="1" colspan="1">10</td><td rowspan="1" colspan="1">1</td><td rowspan="1" colspan="1"/></tr></tbody></table></table-wrap></tp:treatment-sec><ref-list><ref id="B204"><mixed-citation xmlns:xlink="http://www.w3.org/1999/xlink" xlink:type="simple"><person-group><name name-style="western"><surname>Luigioni</surname><given-names>P</given-names></name></person-group> (<year>1929</year>) <article-title>I Coleotteri d’Italia. Catalogo sinonimico-topografico-bibliografico.</article-title><source>Memorie della Pontificia Accademia delle Scienze, I Nuovi Lincei</source> (<volume-series>2</volume-series>) <volume>13</volume>: <size units="page">[4 +] 1–1159 [+ 1]</size>.</mixed-citation></ref><ref id="B315"><mixed-citation xmlns:xlink="http://www.w3.org/1999/xlink" xlink:type="simple"><person-group><name name-style="western"><surname>Vrydagh</surname><given-names>JM</given-names></name></person-group> (<year>1960b</year>) <article-title>Contribution à l’etude des <tp:taxon-name><tp:taxon-name-part taxon-name-part-type="family">Bostrychidae</tp:taxon-name-part></tp:taxon-name>. 23. – Collection de la Section Zoologique du Musée Naturelle Hongrois à Budapest.</article-title><source>Bullettin. Institut royal des Sciences naturelles de Belgique</source><volume>36</volume>(<issue>39</issue>): <fpage>1</fpage>–<lpage>32</lpage>.</mixed-citation></ref><ref id="B274"><mixed-citation xmlns:xlink="http://www.w3.org/1999/xlink" xlink:type="simple"><person-group><name name-style="western"><surname>Reichardt</surname><given-names>H</given-names></name></person-group> (<year>1964</year>) <article-title><tp:taxon-name><tp:taxon-name-part taxon-name-part-type="family">Bostrichidae</tp:taxon-name-part></tp:taxon-name> (<tp:taxon-name><tp:taxon-name-part taxon-name-part-type="order">Coleoptera</tp:taxon-name-part></tp:taxon-name>) 5 Sôbre a distribuição geográﬁca de duas espécies de <italic><tp:taxon-name><tp:taxon-name-part taxon-name-part-type="genus">Apate</tp:taxon-name-part></tp:taxon-name></italic> introduzidas no Brasil. Papeis avulsos do Departamento de Zoologia.</article-title><source>Secretaria da Agricultura</source><volume>16</volume>: <fpage>105</fpage>–<lpage>108</lpage>.</mixed-citation></ref><ref id="B146"><mixed-citation xmlns:xlink="http://www.w3.org/1999/xlink" xlink:type="simple"><person-group><name name-style="western"><surname>Horion</surname><given-names>A</given-names></name></person-group> (<year>1972</year>) <article-title>Zwölfter Nachtrag zum Verzeichnis der mitteleuropäischen Käfer.</article-title><source>Entomologische Blätter</source><volume>68</volume>(<issue>1</issue>): <fpage>9</fpage>–<lpage>42</lpage>.</mixed-citation></ref><ref id="B7"><mixed-citation xmlns:xlink="http://www.w3.org/1999/xlink" xlink:type="simple"><person-group><name name-style="western"><surname>Aitken</surname><given-names>AD</given-names></name></person-group> (<year>1975</year>) <article-title>Insect Travellers, 1, <tp:taxon-name><tp:taxon-name-part taxon-name-part-type="order">Coleoptera</tp:taxon-name-part></tp:taxon-name>.</article-title><source>Technical Bullettin Ministry of Agriculture Fisheries and Food</source>, <publisher-name>HMSO</publisher-name>, <publisher-loc>London</publisher-loc>, <volume>31</volume>, <size units="page">I–XVI + 1–191</size>.</mixed-citation></ref><ref id="B113"><mixed-citation xmlns:xlink="http://www.w3.org/1999/xlink" xlink:type="simple"><person-group><name name-style="western"><surname>Geis</surname><given-names>K-U</given-names></name></person-group> (<year>2002</year>) <article-title>Gebietsfremde Splintholz- und Bohrkäfer, nach Mitteleuropa mit Importholz und anderen Gütern eingeschleppt. – Eine Bestandsaufnahme (<tp:taxon-name><tp:taxon-name-part taxon-name-part-type="order">Coleoptera</tp:taxon-name-part></tp:taxon-name>: <tp:taxon-name><tp:taxon-name-part taxon-name-part-type="family">Lyctidae</tp:taxon-name-part></tp:taxon-name>, <tp:taxon-name><tp:taxon-name-part taxon-name-part-type="family">Bostrichidae</tp:taxon-name-part></tp:taxon-name>).</article-title><source>Mitteilungen des Internationalen Entomologischen Vereins, Supplement</source><volume>10</volume>: <fpage>1</fpage>–<lpage>100</lpage>.</mixed-citation></ref><ref id="B155"><mixed-citation xmlns:xlink="http://www.w3.org/1999/xlink" xlink:type="simple"><person-group><name name-style="western"><surname>Ivie</surname><given-names>MA</given-names></name></person-group> (<year>2002</year>) <article-title>69. <tp:taxon-name><tp:taxon-name-part taxon-name-part-type="family">Bostrichidae</tp:taxon-name-part></tp:taxon-name> Latreille 1802.</article-title> In: <person-group><name name-style="western"><surname>Arnett</surname><given-names>RHJr (†)</given-names></name><name name-style="western"><surname>Thomas</surname><given-names>MC</given-names></name><name name-style="western"><surname>Skelley</surname><given-names>PE</given-names></name><name name-style="western"><surname>Frank</surname><given-names>JH</given-names></name></person-group> (<role>Eds</role>) <source>American Beetles <tp:taxon-name><tp:taxon-name-part taxon-name-part-type="suborder">Polyphaga</tp:taxon-name-part></tp:taxon-name>: <tp:taxon-name><tp:taxon-name-part taxon-name-part-type="superfamily">Scarabaeoidea</tp:taxon-name-part></tp:taxon-name> through <tp:taxon-name><tp:taxon-name-part taxon-name-part-type="superfamily">Curculionoidea</tp:taxon-name-part></tp:taxon-name></source>. <publisher-name>CRC Press</publisher-name>, <publisher-loc>Boca Raton, London, New York, Washington</publisher-loc><volume>2</volume>: <fpage>233</fpage>–<lpage>244</lpage>.</mixed-citation></ref><ref id="B226"><mixed-citation xmlns:xlink="http://www.w3.org/1999/xlink" xlink:type="simple"><person-group><name name-style="western"><surname>Nardi</surname><given-names>G</given-names></name></person-group> (<year>2004b</year>) <article-title>Fauna Europaea: <tp:taxon-name><tp:taxon-name-part taxon-name-part-type="family">Bostrichidae</tp:taxon-name-part></tp:taxon-name>.</article-title> In: <person-group><name name-style="western"><surname>Audisio</surname><given-names>P</given-names></name></person-group> (<role>Ed.</role>) <source>Fauna Europaea: <tp:taxon-name><tp:taxon-name-part taxon-name-part-type="order">Coleoptera</tp:taxon-name-part></tp:taxon-name> 2, Beetles. Fauna Europaea version 1.0</source>. <ext-link ext-link-type="uri" xlink:href="http://www.faunaeur.org" xlink:type="simple">http://www.faunaeur.org</ext-link> [<date-in-citation content-type="access-date">accessed 12 July 2014 as version 2.6.2 of 29 August 2013</date-in-citation>]</mixed-citation></ref><ref id="B30"><mixed-citation xmlns:xlink="http://www.w3.org/1999/xlink" xlink:type="simple"><person-group><name name-style="western"><surname>Bahillo de la Puebla</surname><given-names>P</given-names></name><name name-style="western"><surname>López-Cólon</surname><given-names>JI</given-names></name><name name-style="western"><surname>Baena</surname><given-names>M</given-names></name></person-group> (<year>2007</year>) <article-title>Los <tp:taxon-name><tp:taxon-name-part taxon-name-part-type="family">Bostrichidae</tp:taxon-name-part></tp:taxon-name> Latreille, 1802 de la fauna de íbero-balear (<tp:taxon-name><tp:taxon-name-part taxon-name-part-type="order">Coleoptera</tp:taxon-name-part></tp:taxon-name>).</article-title><source>Heteropterus Revista de Entomología</source><volume>7</volume>(<issue>2</issue>): <fpage>147</fpage>–<lpage>227</lpage>.</mixed-citation></ref><ref id="B48"><mixed-citation xmlns:xlink="http://www.w3.org/1999/xlink" xlink:type="simple"><person-group><name name-style="western"><surname>Borowski</surname><given-names>J</given-names></name></person-group> (<year>2007</year>) <article-title><tp:taxon-name><tp:taxon-name-part taxon-name-part-type="family">Bostrichidae</tp:taxon-name-part></tp:taxon-name>.</article-title> In: <person-group><name name-style="western"><surname>Löbl</surname><given-names>I</given-names></name><name name-style="western"><surname>Smetana</surname><given-names>A</given-names></name></person-group> (<role>Eds</role>) <source>Catalogue of Palaearctic <tp:taxon-name><tp:taxon-name-part taxon-name-part-type="order">Coleoptera</tp:taxon-name-part></tp:taxon-name>. Volume 4. <tp:taxon-name><tp:taxon-name-part taxon-name-part-type="superfamily">Elateroidea</tp:taxon-name-part></tp:taxon-name> – <tp:taxon-name><tp:taxon-name-part taxon-name-part-type="superfamily">Derodontoidea</tp:taxon-name-part></tp:taxon-name> – <tp:taxon-name><tp:taxon-name-part taxon-name-part-type="superfamily">Bostrichoidea</tp:taxon-name-part></tp:taxon-name> – <tp:taxon-name><tp:taxon-name-part taxon-name-part-type="superfamily">Lymexyloidea</tp:taxon-name-part></tp:taxon-name> – <tp:taxon-name><tp:taxon-name-part taxon-name-part-type="superfamily">Cleroidea</tp:taxon-name-part></tp:taxon-name> – <tp:taxon-name><tp:taxon-name-part taxon-name-part-type="superfamily">Cucujoidea</tp:taxon-name-part></tp:taxon-name></source>. <publisher-name>Apollo Books</publisher-name>, <publisher-loc>Stenstrup</publisher-loc>, <fpage>320</fpage>–<lpage>328</lpage>.</mixed-citation></ref><ref id="B31"><mixed-citation xmlns:xlink="http://www.w3.org/1999/xlink" xlink:type="simple"><person-group><name name-style="western"><surname>Barriga</surname><given-names>JE</given-names></name><name name-style="western"><surname>Cepeda</surname><given-names>DE</given-names></name></person-group> (<year>2009</year>) <article-title><tp:taxon-name><tp:taxon-name-part taxon-name-part-type="family">Bostrichidae</tp:taxon-name-part></tp:taxon-name> (incl. <tp:taxon-name><tp:taxon-name-part taxon-name-part-type="subfamily">Lyctinae</tp:taxon-name-part></tp:taxon-name>).</article-title> In: <person-group><name name-style="western"><surname>Barriga</surname><given-names>JE</given-names></name></person-group> (<role>Ed.</role>) <source><tp:taxon-name><tp:taxon-name-part taxon-name-part-type="order">Coleoptera</tp:taxon-name-part></tp:taxon-name> Neotropical</source>. <ext-link ext-link-type="uri" xlink:href="http://coleoptera-neotropical.org/paginaprincipalhome.html" xlink:type="simple">http://coleoptera-neotropical.org/paginaprincipalhome.html</ext-link> [<date-in-citation content-type="access-date">accessed 21 October 2013</date-in-citation>]</mixed-citation></ref><ref id="B75"><mixed-citation xmlns:xlink="http://www.w3.org/1999/xlink" xlink:type="simple"><person-group><name name-style="western"><surname>Ciesla</surname><given-names>W</given-names></name></person-group> (<year>2011</year>) <source>Forest Entomology</source>. <publisher-name>Wiley-Blackwell</publisher-name>, I–X + 81 pls. + <size units="page">416 pp</size>.</mixed-citation></ref><ref id="B57"><mixed-citation xmlns:xlink="http://www.w3.org/1999/xlink" xlink:type="simple"><person-group><name name-style="western"><surname>Brustel</surname><given-names>H</given-names></name><name name-style="western"><surname>Aberlenc</surname><given-names>H-P</given-names></name></person-group> (<year>2014</year>) <article-title>Les <tp:taxon-name><tp:taxon-name-part taxon-name-part-type="family">Bostrichidae</tp:taxon-name-part></tp:taxon-name> Latreille, 1802 de la faune de France: espèces autochtones, interceptées, introduites ou susceptibles de l’être (<tp:taxon-name><tp:taxon-name-part taxon-name-part-type="order">Coleoptera</tp:taxon-name-part></tp:taxon-name>).</article-title><source>R.A.R.E.</source><volume>23</volume>(<issue>2</issue>): <fpage>65</fpage>–<lpage>68</lpage>.</mixed-citation></ref><ref id="B286"><mixed-citation xmlns:xlink="http://www.w3.org/1999/xlink" xlink:type="simple"><person-group><name name-style="western"><surname>Schabel</surname><given-names>HG</given-names></name></person-group> (<year>2006</year>) <source>Forest Entomology in East Africa. Forest Insects of Tanzania</source>. <publisher-name>Springer</publisher-name>, <size units="page">I–IX + 328 pp</size>.</mixed-citation></ref><ref id="B189"><mixed-citation xmlns:xlink="http://www.w3.org/1999/xlink" xlink:type="simple"><person-group><name name-style="western"><surname>Lesne</surname><given-names>P</given-names></name></person-group> (<year>1924</year>) <source>Encyclopédie entomologique, 3. Les Coléoptères Bostrychides de l’Afrique tropicale française</source>. <publisher-name>Presses universitaires de France &amp; P. Lechevalier</publisher-name>, <publisher-loc>Paris</publisher-loc>, <size units="page">301 pp</size>.</mixed-citation></ref><ref id="B280"><mixed-citation xmlns:xlink="http://www.w3.org/1999/xlink" xlink:type="simple"><person-group><name name-style="western"><surname>Rungs</surname><given-names>C</given-names></name></person-group> (<year>1946</year>) <article-title>Sur les hötes de quelques Coléoptères <tp:taxon-name><tp:taxon-name-part taxon-name-part-type="family">Bostrychidae</tp:taxon-name-part></tp:taxon-name> observés au Maroc.</article-title><source>L’Entomologiste</source><volume>2</volume>(<issue>1</issue>): <fpage>7</fpage>–<lpage>11</lpage>.</mixed-citation></ref><ref id="B53"><mixed-citation xmlns:xlink="http://www.w3.org/1999/xlink" xlink:type="simple"><person-group><name name-style="western"><surname>Boselli</surname><given-names>F</given-names></name></person-group> (<year>1959</year>) <article-title><tp:taxon-name><tp:taxon-name-part taxon-name-part-type="genus">Apate</tp:taxon-name-part> <tp:taxon-name-part taxon-name-part-type="species">monachus</tp:taxon-name-part> <tp:taxon-name-part taxon-name-part-type="basionym-authority">Fabr. </tp:taxon-name-part> <tp:taxon-name-part taxon-name-part-type="infraspecific-rank">var.</tp:taxon-name-part> <tp:taxon-name-part taxon-name-part-type="variety">rufiventris</tp:taxon-name-part></tp:taxon-name> Lucas (<tp:taxon-name><tp:taxon-name-part taxon-name-part-type="order">Coleoptera</tp:taxon-name-part></tp:taxon-name> <tp:taxon-name><tp:taxon-name-part taxon-name-part-type="family">Bostrychidae</tp:taxon-name-part></tp:taxon-name>) nuovo parassita del mandorlo e del pesco, limone e dell’arancio in Sardegna.</article-title><source>Annali della Sperimentazione agraria</source> (<series>n.s.</series>) <volume>13</volume>(<issue>1</issue>): <fpage>35</fpage>–<lpage>46</lpage>.</mixed-citation></ref><ref id="B252"><mixed-citation xmlns:xlink="http://www.w3.org/1999/xlink" xlink:type="simple"><person-group><name name-style="western"><surname>Peretz</surname><given-names>I</given-names></name><name name-style="western"><surname>Cohen</surname><given-names>M</given-names></name></person-group> (<year>1961</year>) <article-title><italic><tp:taxon-name><tp:taxon-name-part taxon-name-part-type="genus">Apate</tp:taxon-name-part> <tp:taxon-name-part taxon-name-part-type="species">monachus</tp:taxon-name-part></tp:taxon-name></italic> in Israel.</article-title><source>FAO Plant Protection Bulletin</source><volume>9</volume>: <fpage>76</fpage>–<lpage>79</lpage>.</mixed-citation></ref><ref id="B54"><mixed-citation xmlns:xlink="http://www.w3.org/1999/xlink" xlink:type="simple"><person-group><name name-style="western"><surname>Boselli</surname><given-names>F</given-names></name></person-group> (<year>1962</year>) <article-title>La voce degli osservatori delle malattie delle piante. Osservatorio della Sardegna.</article-title><source>Informatore fitopatologico</source><volume>12</volume>(<issue>4</issue>): <fpage>271</fpage>–<lpage>273</lpage>.</mixed-citation></ref><ref id="B265"><mixed-citation xmlns:xlink="http://www.w3.org/1999/xlink" xlink:type="simple"><person-group><name name-style="western"><surname>Prota</surname><given-names>A</given-names></name></person-group> (<year>1963</year>) <article-title>Osservazioni su alcuni danni causati in Sardegna da <italic><tp:taxon-name><tp:taxon-name-part taxon-name-part-type="genus">Apate</tp:taxon-name-part> <tp:taxon-name-part taxon-name-part-type="species">monachus</tp:taxon-name-part></tp:taxon-name></italic> Fabr. (<tp:taxon-name><tp:taxon-name-part taxon-name-part-type="order">Coleoptera</tp:taxon-name-part></tp:taxon-name> <tp:taxon-name><tp:taxon-name-part taxon-name-part-type="family">Bostrychidae</tp:taxon-name-part></tp:taxon-name>). Studi sassaresi.</article-title><source>Sezione III: Annali della Facoltà di Agraria dell’Università di Sassari</source><volume>11</volume>(<issue>3</issue>): <fpage>77</fpage>–<lpage>88</lpage>.</mixed-citation></ref><ref id="B327"><mixed-citation xmlns:xlink="http://www.w3.org/1999/xlink" xlink:type="simple"><person-group><name name-style="western"><surname>Zanardi</surname><given-names>D</given-names></name><name name-style="western"><surname>Deligia</surname><given-names>S</given-names></name><name name-style="western"><surname>Piras</surname><given-names>S</given-names></name></person-group> (<year>1969</year>) <article-title>Contributo alla conoscenza dell’ <tp:taxon-name><tp:taxon-name-part taxon-name-part-type="genus">Apate</tp:taxon-name-part> <tp:taxon-name-part taxon-name-part-type="species">monachus</tp:taxon-name-part> <tp:taxon-name-part taxon-name-part-type="basionym-authority">Fabr. </tp:taxon-name-part> <tp:taxon-name-part taxon-name-part-type="infraspecific-rank">var.</tp:taxon-name-part> <tp:taxon-name-part taxon-name-part-type="variety">rufiventris</tp:taxon-name-part></tp:taxon-name> Lucas della Sardegna e prime indicazioni di lotta.</article-title><source>Giornate Fitopatologiche</source>, <conf-loc>Cagliari</conf-loc>, <conf-date>19–20 maggio</conf-date>, Atti, <fpage>215</fpage>–<lpage>226</lpage>.</mixed-citation></ref><ref id="B333"><mixed-citation xmlns:xlink="http://www.w3.org/1999/xlink" xlink:type="simple"><person-group><name name-style="western"><surname>Zocchi</surname><given-names>R</given-names></name></person-group> (<year>1971</year>) <article-title>Contributo alla conoscenza dell’entomofauna delle Tamerici in Italia.</article-title><source>Redia</source><volume>52</volume>(<issue>1970–1971</issue>): <fpage>31</fpage>–<lpage>129</lpage>.</mixed-citation></ref><ref id="B133"><mixed-citation xmlns:xlink="http://www.w3.org/1999/xlink" xlink:type="simple"><person-group><name name-style="western"><surname>Halperin</surname><given-names>J</given-names></name><name name-style="western"><surname>Damoiseau</surname><given-names>R</given-names></name></person-group> (<year>1980</year>) <article-title>The bostrychid beetles (<tp:taxon-name><tp:taxon-name-part taxon-name-part-type="order">Coleoptera</tp:taxon-name-part></tp:taxon-name>) of Israel.</article-title><source>Israel Journal of Entomology</source><volume>14</volume>: <fpage>47</fpage>–<lpage>53</lpage>.</mixed-citation></ref><ref id="B203"><mixed-citation xmlns:xlink="http://www.w3.org/1999/xlink" xlink:type="simple"><person-group><name name-style="western"><surname>Luciano</surname><given-names>P</given-names></name></person-group> (<year>1982</year>) <article-title>Nuovi danni causati in Sardegna da <italic><tp:taxon-name><tp:taxon-name-part taxon-name-part-type="genus">Apate</tp:taxon-name-part> <tp:taxon-name-part taxon-name-part-type="species">monachus</tp:taxon-name-part></tp:taxon-name></italic> Fabr. (<tp:taxon-name><tp:taxon-name-part taxon-name-part-type="order">Coleoptera</tp:taxon-name-part></tp:taxon-name> <tp:taxon-name><tp:taxon-name-part taxon-name-part-type="family">Bostrychidae</tp:taxon-name-part></tp:taxon-name>). Studi sassaresi.</article-title><source>Sezione III: Annali della Facoltà di Agraria dell’Università di Sassari</source><volume>29</volume>: <fpage>67</fpage>–<lpage>71</lpage>.</mixed-citation></ref><ref id="B38"><mixed-citation xmlns:xlink="http://www.w3.org/1999/xlink" xlink:type="simple"><person-group><name name-style="western"><surname>Benfatto</surname><given-names>D</given-names></name><name name-style="western"><surname>Longo</surname><given-names>S</given-names></name></person-group> (<year>1985</year>) <article-title>I coleotteri fitofagi degli agrumi in Italia.</article-title><source>Informatore fitopatologico</source><volume>35</volume>(<issue>2</issue>): <fpage>15</fpage>–<lpage>22</lpage>.</mixed-citation></ref><ref id="B282"><mixed-citation xmlns:xlink="http://www.w3.org/1999/xlink" xlink:type="simple"><person-group><name name-style="western"><surname>Sadok</surname><given-names>BKM</given-names></name><name name-style="western"><surname>Gerini</surname><given-names>V</given-names></name></person-group> (<year>1988</year>) <article-title><italic><tp:taxon-name><tp:taxon-name-part taxon-name-part-type="genus">Apate</tp:taxon-name-part> <tp:taxon-name-part taxon-name-part-type="species">monachus</tp:taxon-name-part></tp:taxon-name></italic>. F: coleoptera bostrychidae. Un insecte qui pourra devenir un fléaux aux palmier dattiers dans le Oasis du Governorat de Kebili, en Tunisie.</article-title><source>Rivista di Agricoltura subtropicale e tropicale</source><volume>82</volume>: <fpage>371</fpage>–<lpage>377</lpage>.</mixed-citation></ref><ref id="B50"><mixed-citation xmlns:xlink="http://www.w3.org/1999/xlink" xlink:type="simple"><person-group><name name-style="western"><surname>Borowski</surname><given-names>J</given-names></name><name name-style="western"><surname>Mazur</surname><given-names>S</given-names></name></person-group> (<year>2001</year>) <article-title>Contribution to the knowledge of the <tp:taxon-name><tp:taxon-name-part taxon-name-part-type="family">Bostrichidae</tp:taxon-name-part></tp:taxon-name> and associated <tp:taxon-name><tp:taxon-name-part taxon-name-part-type="family">Histeridae</tp:taxon-name-part></tp:taxon-name> of Morocco (<tp:taxon-name><tp:taxon-name-part taxon-name-part-type="class">Insecta</tp:taxon-name-part></tp:taxon-name>, <tp:taxon-name><tp:taxon-name-part taxon-name-part-type="order">Coleoptera</tp:taxon-name-part></tp:taxon-name>).</article-title><source>Il Naturalista valtellinese – Atti Museo civico di Storia naturale di Morbegno</source><volume>12</volume>: <fpage>69</fpage>–<lpage>75</lpage>.</mixed-citation></ref><ref id="B125"><mixed-citation xmlns:xlink="http://www.w3.org/1999/xlink" xlink:type="simple"><person-group><name name-style="western"><surname>Gobbi</surname><given-names>G</given-names></name></person-group> (<year>2003</year>) <article-title>Nuovi reperti di Coleotteri nel biotopo di Policoro (Matera) ed in altre aree protette della Lucania (<tp:taxon-name><tp:taxon-name-part taxon-name-part-type="order">Coleoptera</tp:taxon-name-part></tp:taxon-name>).</article-title><source>Annali del Museo civico di Storia naturale di Ferrara</source><volume>5</volume>(<issue>2002</issue>): <fpage>41</fpage>–<lpage>50</lpage>.</mixed-citation></ref><ref id="B255"><mixed-citation xmlns:xlink="http://www.w3.org/1999/xlink" xlink:type="simple"><person-group><name name-style="western"><surname>Pisano</surname><given-names>P</given-names></name><name name-style="western"><surname>Viarengo</surname><given-names>M</given-names></name><name name-style="western"><surname>Puddu</surname><given-names>F</given-names></name></person-group> (<year>2003</year>) <source>Animali di Sardegna. Gli insetti.</source><publisher-name>Carlo Delfino Editore</publisher-name>, <publisher-loc>Sassari</publisher-loc>, <size units="page">368 pp</size>.</mixed-citation></ref><ref id="B94"><mixed-citation xmlns:xlink="http://www.w3.org/1999/xlink" xlink:type="simple"><person-group><name name-style="western"><surname>Di Franco</surname><given-names>F</given-names></name><name name-style="western"><surname>Benfatto</surname><given-names>D</given-names></name></person-group> (<year>2008</year>) <article-title>Nuove infestazioni di coleotteri Bostrichidi nei limoneti siciliani.</article-title><source>Informatore fitopatologico, 50 supplemento a Terra e Vita</source><volume>26</volume>: <fpage>26</fpage>–<lpage>27</lpage>.</mixed-citation></ref><ref id="B44"><mixed-citation xmlns:xlink="http://www.w3.org/1999/xlink" xlink:type="simple"><person-group><name name-style="western"><surname>Bonsignore</surname><given-names>CP</given-names></name><name name-style="western"><surname>Manti</surname><given-names>F</given-names></name><name name-style="western"><surname>Castiglione</surname><given-names>E</given-names></name></person-group> (<year>2011</year>) <article-title><italic><tp:taxon-name><tp:taxon-name-part taxon-name-part-type="genus">Apate</tp:taxon-name-part> <tp:taxon-name-part taxon-name-part-type="species">monachus</tp:taxon-name-part></tp:taxon-name></italic>, un <tp:taxon-name><tp:taxon-name-part taxon-name-part-type="family">Bostrichidae</tp:taxon-name-part></tp:taxon-name> dannoso al Melograno e al Carrubo in vivaio.</article-title><conf-name>Atti XXIII Congresso Nazionale Italiano di Entomologia</conf-name>, <conf-loc>Genova</conf-loc>, <conf-date>13–16 giugno 2011</conf-date>: <fpage>208</fpage>.</mixed-citation></ref><ref id="B43"><mixed-citation xmlns:xlink="http://www.w3.org/1999/xlink" xlink:type="simple"><person-group><name name-style="western"><surname>Bonsignore</surname><given-names>CP</given-names></name></person-group> (<year>2012</year>) <article-title><italic><tp:taxon-name><tp:taxon-name-part taxon-name-part-type="genus">Apate</tp:taxon-name-part> <tp:taxon-name-part taxon-name-part-type="species">monachus</tp:taxon-name-part></tp:taxon-name></italic> (Fabricius, 1775) [sic!], a Bostrichid Pest of Pomegranate and Carob Trees in Nurseries – Short Communication.</article-title><source>Plant Protection Science</source><volume>48</volume>(<issue>2</issue>): <fpage>94</fpage>–<lpage>97</lpage>.</mixed-citation></ref><ref id="B76"><mixed-citation xmlns:xlink="http://www.w3.org/1999/xlink" xlink:type="simple"><person-group><name name-style="western"><surname>Cillo</surname><given-names>D</given-names></name><name name-style="western"><surname>Bazzato</surname><given-names>E</given-names></name></person-group> (<year>2012</year>) <article-title>Segnalazioni faunistiche italiane 533 – <italic><tp:taxon-name><tp:taxon-name-part taxon-name-part-type="genus">Ptinomorphus</tp:taxon-name-part> <tp:taxon-name-part taxon-name-part-type="species">regalis</tp:taxon-name-part></tp:taxon-name></italic> (Duftschmid, 1825) (<tp:taxon-name><tp:taxon-name-part taxon-name-part-type="order">Coleoptera</tp:taxon-name-part></tp:taxon-name> <tp:taxon-name><tp:taxon-name-part taxon-name-part-type="family">Anobiidae</tp:taxon-name-part></tp:taxon-name>).</article-title><source>Bollettino della Società entomologica italiana</source><volume>144</volume>(<issue>1</issue>): <fpage>45</fpage>.</mixed-citation></ref><ref id="B299"><mixed-citation xmlns:xlink="http://www.w3.org/1999/xlink" xlink:type="simple"><person-group><name name-style="western"><surname>Sparacio</surname><given-names>I</given-names></name></person-group> (<year>1997</year>) <source>Coleotteri di Sicilia. Parte seconda.</source><publisher-name>L’Epos</publisher-name>, <publisher-loc>Palermo</publisher-loc>, <size units="page">208 pp</size>.</mixed-citation></ref><ref id="B17"><mixed-citation xmlns:xlink="http://www.w3.org/1999/xlink" xlink:type="simple"><person-group><name name-style="western"><surname>Angelini</surname><given-names>F</given-names></name></person-group> (<year>1998</year>) <article-title>Coleotterofauna reperita mediante trappola luminosa in due stazioni umide della Basilicata (Italia meridionale).</article-title><source>Quaderni della Stazione di Ecologia del civico Museo di Storia naturale di Ferrara</source><volume>11</volume>: <fpage>7</fpage>–<lpage>37</lpage>.</mixed-citation></ref><ref id="B269"><mixed-citation xmlns:xlink="http://www.w3.org/1999/xlink" xlink:type="simple"><person-group><name name-style="western"><surname>Ragusa</surname><given-names>S</given-names></name><name name-style="western"><surname>Russo</surname><given-names>A</given-names></name></person-group> (<year>1989</year>) <article-title>Gli artropodi dell’Annona in Calabria.</article-title><source>L’informatore agrario</source><volume>29</volume>: <fpage>71</fpage>–<lpage>74</lpage>.</mixed-citation></ref><ref id="B73"><mixed-citation xmlns:xlink="http://www.w3.org/1999/xlink" xlink:type="simple"><person-group><name name-style="western"><surname>Chikatunov</surname><given-names>V</given-names></name><name name-style="western"><surname>Kravchenko</surname><given-names>VD</given-names></name><name name-style="western"><surname>Dorchin</surname><given-names>Y</given-names></name><name name-style="western"><surname>Müller</surname><given-names>G</given-names></name></person-group> (<year>2006</year>) <article-title>The xylophagous beetles (<tp:taxon-name><tp:taxon-name-part taxon-name-part-type="family">Buprestidae</tp:taxon-name-part></tp:taxon-name>, <tp:taxon-name><tp:taxon-name-part taxon-name-part-type="family">Lyctidae</tp:taxon-name-part></tp:taxon-name>, <tp:taxon-name><tp:taxon-name-part taxon-name-part-type="family">Bostrichidae</tp:taxon-name-part></tp:taxon-name>, <tp:taxon-name><tp:taxon-name-part taxon-name-part-type="family">Anobiidae</tp:taxon-name-part></tp:taxon-name>, <tp:taxon-name><tp:taxon-name-part taxon-name-part-type="family">Cerambycidae</tp:taxon-name-part></tp:taxon-name>, <tp:taxon-name><tp:taxon-name-part taxon-name-part-type="family">Scolytidae</tp:taxon-name-part></tp:taxon-name>, <tp:taxon-name><tp:taxon-name-part taxon-name-part-type="family">Platypodidae</tp:taxon-name-part></tp:taxon-name>) (<tp:taxon-name><tp:taxon-name-part taxon-name-part-type="order">Coleoptera</tp:taxon-name-part></tp:taxon-name>) collected in the Israeli light trap survey and their association with the major phyto-geographical zones of Israel. Esperiana.</article-title><source>Buchreiche zur Entomologie</source><volume>12</volume>: <fpage>313</fpage>–<lpage>320</lpage>.</mixed-citation></ref><ref id="B190"><mixed-citation xmlns:xlink="http://www.w3.org/1999/xlink" xlink:type="simple"><person-group><name name-style="western"><surname>Lesne</surname><given-names>P</given-names></name></person-group> (<year>1932</year>) <source>Les formes d’adaptation au commensalisme chez les Lyctides</source>. <publisher-name>Livre du centenaire / Societe entomologique de France</publisher-name>, <publisher-loc>Paris</publisher-loc>, <fpage>619</fpage>–<lpage>627</lpage>.</mixed-citation></ref><ref id="B246"><mixed-citation xmlns:xlink="http://www.w3.org/1999/xlink" xlink:type="simple"><person-group><name name-style="western"><surname>Paulian</surname><given-names>R</given-names></name></person-group> (<year>1988</year>) <source>Biologie des Coleopteres</source>. <publisher-name>Edition Lechevalier</publisher-name>, <publisher-loc>Paris</publisher-loc>, <size units="page">I–XI + 719 pp</size>.</mixed-citation></ref><ref id="B64"><mixed-citation xmlns:xlink="http://www.w3.org/1999/xlink" xlink:type="simple"><person-group><name name-style="western"><surname>Cameron</surname><given-names>M</given-names></name><name name-style="western"><surname>Caruana Gatto</surname><given-names>A</given-names></name></person-group> (<year>1907</year>) <article-title>A list of the <tp:taxon-name><tp:taxon-name-part taxon-name-part-type="order">Coleoptera</tp:taxon-name-part></tp:taxon-name> of the Maltese Islands.</article-title><source>Transactions of the Entomological Society of London</source><volume>59</volume>(<issue>3</issue>): <fpage>383</fpage>–<lpage>403</lpage>.</mixed-citation></ref><ref id="B92"><mixed-citation xmlns:xlink="http://www.w3.org/1999/xlink" xlink:type="simple"><person-group><name name-style="western"><surname>Denux</surname><given-names>O</given-names></name><name name-style="western"><surname>Zagatti</surname><given-names>P</given-names></name></person-group> (<year>2010</year>) <article-title><tp:taxon-name><tp:taxon-name-part taxon-name-part-type="order">Coleoptera</tp:taxon-name-part></tp:taxon-name> families other than <tp:taxon-name><tp:taxon-name-part taxon-name-part-type="family">Cerambycidae</tp:taxon-name-part></tp:taxon-name>, <tp:taxon-name><tp:taxon-name-part taxon-name-part-type="family">Curculionidae</tp:taxon-name-part></tp:taxon-name> sensu lato, <tp:taxon-name><tp:taxon-name-part taxon-name-part-type="family">Chrysomelidae</tp:taxon-name-part></tp:taxon-name> sensu lato and <tp:taxon-name><tp:taxon-name-part taxon-name-part-type="family">Coccinelidae</tp:taxon-name-part></tp:taxon-name>. Chapter 8.5.</article-title> In: <person-group><name name-style="western"><surname>Roques</surname><given-names>A</given-names></name><name name-style="western"><surname>Kenis</surname><given-names>M</given-names></name><name name-style="western"><surname>Lees</surname><given-names>D</given-names></name><name name-style="western"><surname>Lopez-Vaamonde</surname><given-names>C</given-names></name><name name-style="western"><surname>Rabitsch</surname><given-names>W</given-names></name><name name-style="western"><surname>Rasplus</surname><given-names>J-Y</given-names></name><name name-style="western"><surname>Roy</surname><given-names>DB</given-names></name></person-group> (<role>Eds</role>) <issue-title>Alien terrestrial arthropods of Europe.</issue-title><source>BioRisk</source><volume>4</volume>(<issue>1</issue>): <fpage>315</fpage>–<lpage>406</lpage>.</mixed-citation></ref><ref id="B126"><mixed-citation xmlns:xlink="http://www.w3.org/1999/xlink" xlink:type="simple"><person-group><name name-style="western"><surname>Goggi</surname><given-names>G</given-names></name></person-group> (<year>2004</year>) <article-title>Indagine faunistica sui Coleotteri delle Isole Pelagie (Sicilia).</article-title><source>Giornale italiano di Entomologia</source><volume>11</volume>: <fpage>127</fpage>–<lpage>143</lpage>.</mixed-citation></ref><ref id="B149"><mixed-citation xmlns:xlink="http://www.w3.org/1999/xlink" xlink:type="simple"><person-group><name name-style="western"><surname>Hyde</surname><given-names>MB</given-names></name><name name-style="western"><surname>Daubney</surname><given-names>CG</given-names></name></person-group> (<year>1960</year>) <article-title>A study of grain storage fossae in Malta.</article-title><source>Tropical Science</source><volume>2</volume>: <fpage>115</fpage>–<lpage>129</lpage>.</mixed-citation></ref><ref id="B225"><mixed-citation xmlns:xlink="http://www.w3.org/1999/xlink" xlink:type="simple"><person-group><name name-style="western"><surname>Nardi</surname><given-names>G</given-names></name></person-group> (<year>2004a</year>) <article-title>Fauna Europaea: <tp:taxon-name><tp:taxon-name-part taxon-name-part-type="family">Lyctidae</tp:taxon-name-part></tp:taxon-name>.</article-title> In: <person-group><name name-style="western"><surname>Audisio</surname><given-names>P</given-names></name></person-group> (<role>Ed.</role>) <source>Fauna Europaea: <tp:taxon-name><tp:taxon-name-part taxon-name-part-type="order">Coleoptera</tp:taxon-name-part></tp:taxon-name> 2, Beetles. Fauna Europaea version 1.0</source>. <ext-link ext-link-type="uri" xlink:href="http://www.faunaeur.org" xlink:type="simple">http://www.faunaeur.org</ext-link> [<date-in-citation content-type="access-date">accessed 12 July 2014 as version 2.6.2 of 29 August 2013</date-in-citation>]</mixed-citation></ref><ref id="B228"><mixed-citation xmlns:xlink="http://www.w3.org/1999/xlink" xlink:type="simple"><person-group><name name-style="western"><surname>Nardi</surname><given-names>G</given-names></name><name name-style="western"><surname>Ratti</surname><given-names>E</given-names></name></person-group> (<year>1995</year>) <article-title><tp:taxon-name><tp:taxon-name-part taxon-name-part-type="order">Coleoptera</tp:taxon-name-part></tp:taxon-name> <tp:taxon-name><tp:taxon-name-part taxon-name-part-type="family">Lyctidae</tp:taxon-name-part></tp:taxon-name>, <tp:taxon-name><tp:taxon-name-part taxon-name-part-type="family">Bostrychidae</tp:taxon-name-part></tp:taxon-name> e <tp:taxon-name><tp:taxon-name-part taxon-name-part-type="family">Anobiidae</tp:taxon-name-part></tp:taxon-name> di Pantelleria e Lampedusa.</article-title> In: <person-group><name name-style="western"><surname>Massa</surname><given-names>B</given-names></name></person-group> (<role>Ed.</role>) <issue-title>Arthropoda di Lampedusa, Linosa e Pantelleria (Canale di Sicilia, Mar Mediterraneo).</issue-title><source>Il Naturalista siciliano</source><volume>19</volume> (<supplement>Supplemento</supplement>): <fpage>477</fpage>–<lpage>492</lpage>.</mixed-citation></ref><ref id="B95"><mixed-citation xmlns:xlink="http://www.w3.org/1999/xlink" xlink:type="simple"><person-group><name name-style="western"><surname>Dodero</surname><given-names>A</given-names></name></person-group> (<year>1908</year>) <article-title>Appunti coleotterologici.</article-title><source>Rivista coleotterologica italiana</source><volume>6</volume>(<issue>5</issue>): <fpage>93</fpage>–<lpage>102</lpage>.</mixed-citation></ref><ref id="B260"><mixed-citation xmlns:xlink="http://www.w3.org/1999/xlink" xlink:type="simple"><person-group><name name-style="western"><surname>Porta</surname><given-names>A</given-names></name></person-group> (<year>1929</year>) <source>Fauna Coleopterorum Italica. III. Diversicornia.</source><publisher-name>Stabilimento Tipografico Piacentino</publisher-name>, <publisher-loc>Piacenza</publisher-loc>, <size units="page">466 pp</size>.</mixed-citation></ref><ref id="B69"><mixed-citation xmlns:xlink="http://www.w3.org/1999/xlink" xlink:type="simple"><person-group><name name-style="western"><surname>Chararas</surname><given-names>C</given-names></name><name name-style="western"><surname>Balachowsky</surname><given-names>R</given-names></name></person-group> (<year>1962</year>) <article-title>Famille des <tp:taxon-name><tp:taxon-name-part taxon-name-part-type="family">Bostrychidae</tp:taxon-name-part></tp:taxon-name>.</article-title> In: <person-group><name name-style="western"><surname>Balachowsky</surname><given-names>R</given-names></name></person-group> (<role>Ed.</role>) <source>Entomologie appliquée à l’agriculture. Tome I. Coléoptères premier volume</source>. <publisher-name>Mason et Cie.</publisher-name>, <publisher-loc>Paris</publisher-loc>, <fpage>304</fpage>–<lpage>315</lpage>.</mixed-citation></ref><ref id="B303"><mixed-citation xmlns:xlink="http://www.w3.org/1999/xlink" xlink:type="simple"><person-group><name name-style="western"><surname>Tassi</surname><given-names>F</given-names></name></person-group> (<year>1967</year>) <article-title>Reperti 4. <italic><tp:taxon-name><tp:taxon-name-part taxon-name-part-type="genus">Apate</tp:taxon-name-part> <tp:taxon-name-part taxon-name-part-type="species">monachus</tp:taxon-name-part></tp:taxon-name></italic> Fabr. (Col. <tp:taxon-name><tp:taxon-name-part taxon-name-part-type="family">Bostrychidae</tp:taxon-name-part></tp:taxon-name>).</article-title><source>Bollettino dell’Associazione Romana di Entomologia</source><volume>22</volume>(<issue>3</issue>): <fpage>46</fpage>.</mixed-citation></ref><ref id="B24"><mixed-citation xmlns:xlink="http://www.w3.org/1999/xlink" xlink:type="simple"><person-group><name name-style="western"><surname>Audisio</surname><given-names>P</given-names></name><name name-style="western"><surname>Gobbi</surname><given-names>G</given-names></name><name name-style="western"><surname>Liberti</surname><given-names>G</given-names></name><name name-style="western"><surname>Nardi</surname><given-names>G</given-names></name></person-group> (<year>1995</year>) <article-title><tp:taxon-name><tp:taxon-name-part taxon-name-part-type="order">Coleoptera</tp:taxon-name-part></tp:taxon-name> <tp:taxon-name><tp:taxon-name-part taxon-name-part-type="suborder">Polyphaga</tp:taxon-name-part></tp:taxon-name> IX (<tp:taxon-name><tp:taxon-name-part taxon-name-part-type="superfamily">Bostrichoidea</tp:taxon-name-part></tp:taxon-name>, <tp:taxon-name><tp:taxon-name-part taxon-name-part-type="superfamily">Cleroidea</tp:taxon-name-part></tp:taxon-name>, <tp:taxon-name><tp:taxon-name-part taxon-name-part-type="superfamily">Lymexyloidea</tp:taxon-name-part></tp:taxon-name>).</article-title> In: <person-group><name name-style="western"><surname>Minelli</surname><given-names>A</given-names></name><name name-style="western"><surname>Ruffo</surname><given-names>S</given-names></name><name name-style="western"><surname>La Posta</surname><given-names>S</given-names></name></person-group> (<role>Eds</role>) <issue-title>Checklist delle specie della fauna italiana, 54.</issue-title><source>Calderini, Bologna</source>,  <fpage>1</fpage>–<lpage>29</lpage>.</mixed-citation></ref><ref id="B16"><mixed-citation xmlns:xlink="http://www.w3.org/1999/xlink" xlink:type="simple"><person-group><name name-style="western"><surname>Angelini</surname><given-names>F</given-names></name></person-group> (<year>1996b</year>) <source>I Coleotteri in Basilicata. Risorsa Natura in Basilicata. Le Aree protette regionali</source>. <publisher-name>Ufficio Stampa Consiglio Regionale Basilicata</publisher-name>, <publisher-loc>Potenza</publisher-loc><volume>9</volume>(<issue>5/6</issue>): <fpage>165</fpage>–<lpage>170</lpage>.</mixed-citation></ref><ref id="B164"><mixed-citation xmlns:xlink="http://www.w3.org/1999/xlink" xlink:type="simple"><person-group><name name-style="western"><surname>Kahlen</surname><given-names>M</given-names></name><name name-style="western"><surname>Hellrigl</surname><given-names>K</given-names></name></person-group> (<year>1996</year>) <article-title><tp:taxon-name><tp:taxon-name-part taxon-name-part-type="order">Coleoptera</tp:taxon-name-part></tp:taxon-name> - Käfer (Deck- oder Hartflügler).</article-title> In: <person-group><name name-style="western"><surname>Hellrigl</surname><given-names>K</given-names></name></person-group> (<role>Ed</role>) <article-title>Die Tierwelt Südtirols.</article-title><source>Veröffentlichungen des Naturmuseums Südtirol, Bozen</source><volume>1</volume>: <fpage>393</fpage>–<lpage>511</lpage>.</mixed-citation></ref><ref id="B163"><mixed-citation xmlns:xlink="http://www.w3.org/1999/xlink" xlink:type="simple"><person-group><name name-style="western"><surname>Jeannel</surname><given-names>R</given-names></name><name name-style="western"><surname>Paulian</surname><given-names>R</given-names></name></person-group> (<year>1944</year>) <article-title>Morphologie abdominale des Coléoptères et systématiques de l’ordre.</article-title><source>Revue française d‘Entomologie</source><volume>11</volume>: <fpage>65</fpage>–<lpage>110</lpage>.</mixed-citation></ref><ref id="B162"><mixed-citation xmlns:xlink="http://www.w3.org/1999/xlink" xlink:type="simple"><person-group><name name-style="western"><surname>Jeannel</surname><given-names>R</given-names></name></person-group> (<year>1955</year>) <source>L’édéage. Initiation aux recherches sur la systematique des Coléoptères</source>. <publisher-name>Muséum National d’Histoire naturelle</publisher-name> (<issue>Publications du Muséum N. 16</issue>), <publisher-loc>Paris</publisher-loc>, <size units="page">155 pp</size>.</mixed-citation></ref><ref id="B52"><mixed-citation xmlns:xlink="http://www.w3.org/1999/xlink" xlink:type="simple"><person-group><name name-style="western"><surname>Borowski</surname><given-names>J</given-names></name><name name-style="western"><surname>Węgrzynowicz</surname><given-names>P</given-names></name></person-group> (<year>2009</year>) <article-title><italic><tp:taxon-name><tp:taxon-name-part taxon-name-part-type="genus">Apate</tp:taxon-name-part></tp:taxon-name></italic> Fabricius, 1775 (<tp:taxon-name><tp:taxon-name-part taxon-name-part-type="family">Bostrichidae</tp:taxon-name-part></tp:taxon-name>: <tp:taxon-name><tp:taxon-name-part taxon-name-part-type="order">Coleoptera</tp:taxon-name-part></tp:taxon-name>): a protected name.</article-title><source>Annales Zoologici</source><volume>59</volume>(<issue>2</issue>): <fpage>189</fpage>–<lpage>191</lpage>. doi: <ext-link ext-link-type="doi" xlink:href="10.3161/000345409X464001" xlink:type="simple">10.3161/000345409X464001</ext-link></mixed-citation></ref></ref-list></tp:taxon-treatment>
